# Supplementary material for: A Host Tree and Its Specialist Insects: Black Locust (Robinia pseudoacacia) Availability Largely Determines the Future Range Dynamics of Its Specialist Insects in Europe
Source: Insects. 2024 Oct 2;15(10):765. doi: 10.3390/insects15100765 (PMC11514610; doi:10.3390/insects15100765)
Supplement: Supplementary file 1 [file insects-15-00765-s001.zip]

Archive with 8 entries (8 files):
- Supplemental Material S1.xlsx
- Supplemental Material S2.xlsx
- Supplemental Material S3.xlsx
- Supplemental Material S4.pdf
- Supplemental Material S5.xlsx
- Supplemental Material S6.xlsx
- Supplemental Material S7.xlsx
- Supplemental Material S8.xlsx
