# Supplementary material for: A Host Tree and Its Specialist Insects: Black Locust (Robinia pseudoacacia) Availability Largely Determines the Future Range Dynamics of Its Specialist Insects in Europe
Source: Insects. 2024 Oct 2;15(10):765. doi: 10.3390/insects15100765 (PMC11514610; doi:10.3390/insects15100765)
Supplement: Supplementary file 1 [file insects-15-00765-s001.zip › Supplemental Material S1.xlsx]

## Sheet: Robinia pseudoacacia L.
S1 Spatially-thinned occurrences of black locust and its specialist insects in Europe
Robinia pseudoacacia L.	decimalLat	decimalLon
1	40.2212	-8.45353
1	40.9575	-3.55321
1	40.4535	-3.7911
1	42.2423	-8.43196
1	42.325	-8.60589
1	41.8607	-5.41106
1	39.7575	-7.87348
1	40.9324	-8.37207
1	40.9526	-5.65598
1	40.2069	-5.08393
1	41.1187	-7.79056
1	40.4749	-3.84624
1	40.5001	-3.76514
1	37.5955	-4.31772
1	43.2172	-7.70301
1	38.8264	-6.21772
1	41.0441	-3.54216
1	40.5346	-3.68194
1	43.1787	-7.87643
1	40.8946	-8.23921
1	41.3064	-7.72988
1	40.4852	-8.75582
1	38.6429	-8.21483
1	39.8093	-8.09825
1	40.3423	-3.74454
1	40.1656	-8.19129
1	40.6105	-3.70798
1	38.7715	-9.15901
1	39.6473	-8.83733
1	41.9483	-6.96865
1	38.9373	-9.32382
1	41.1476	-8.58455
1	40.4445	-3.70283
1	43.2638	-3.48407
1	40.4415	-7.91923
1	42.4168	-8.63466
1	41.1294	-8.43222
1	43.37	-5.87944
1	41.1642	-7.80104
1	42.3893	-5.60251
1	42.0916	-8.5126
1	42.2395	-5.52442
1	39.2879	-7.4264
1	40.4939	-7.58751
1	40.5902	-4.15263
1	40.9916	-3.63855
1	37.9156	-4.72547
1	36.6993	-6.14632
1	43.5827	-5.74544
1	37.15	-3.41502
1	40.1015	-8.23578
1	47.9948	-4.1266
1	40.4169	-3.59596
1	42.1143	-6.72367
1	43.3939	-4.61057
1	47.9358	-4.1501
1	43.344	-3.4191
1	40.955	-4.10602
1	40.7131	-4.00225
1	37.6715	-7.49927
1	38.5748	-8.86389
1	43.2865	-7.54092
1	39.4612	-8.75291
1	41.8763	-7.03054
1	40.2563	-7.62709
1	37.9542	-4.49538
1	40.0318	-8.39477
1	50.2441	-5.15707
1	43.3755	-3.9011
1	43.3672	-3.8146
1	43.2043	-3.9232
1	42.7654	-8.4378
1	43.28	-5.8715
1	42.7287	-8.316
1	42.2892	-8.7695
1	42.1079	-8.4195
1	43.1128	-4.0816
1	42.7747	-8.4988
1	36.9548	-3.4043
1	40.4107	-4.096
1	43.4722	-5.7446
1	43.2434	-3.3695
1	42.8652	-8.6083
1	43.3309	-5.6272
1	42.1623	-8.4916
1	43.3109	-4.0851
1	43.1404	-4.0206
1	43.2117	-5.7205
1	37.8695	-5.7625
1	43.3318	-8.2846
1	43.2613	-8.5811
1	43.3034	-3.9123
1	37.72	-6.8443
1	37.9102	-3.4095
1	43.3094	-5.7742
1	42.0368	-8.6738
1	43.1824	-7.80204
1	39.2988	-4.3112
1	42.2888	-8.12133
1	42.4888	-7.33132
1	40.4195	-3.89037
1	40.7404	-4.06222
1	39.4457	-31.142
1	50.3905	-4.16281
1	37.4069	-5.97806
1	40.3262	-3.9006
1	37.8817	-4.77808
1	39.6329	-8.67967
1	38.5274	-28.7294
1	38.5421	-28.6495
1	38.6035	-28.76
1	38.614	-28.6626
1	39.3886	-31.1826
1	39.4889	-31.1479
1	36.9611	-25.0933
1	38.7698	-27.1871
1	37.8062	-25.5886
1	40.4582	-3.46953
1	40.2642	-3.70397
1	39.8225	-6.77656
1	40.2461	-3.77701
1	42.3818	-3.93356
1	43.1561	-5.86966
1	38.8747	-6.95955
1	40.475	-3.36379
1	40.389	-8.61737
1	36.9781	-5.55896
1	48.2745	-4.10762
1	48.6217	-3.67028
1	48.6038	-3.76657
1	48.203	-4.07376
1	47.9329	-4.35993
1	48.67	-3.76287
1	47.821	-4.22801
1	36.7414	-5.16722
1	48.0204	-3.45658
1	38.9802	-3.93213
1	39.4464	-6.27598
1	41.6351	-4.74689
1	42.7384	-8.65853
1	47.8945	-3.65321
1	36.7448	-3.50958
1	37.9696	-4.8221
1	42.7628	-9.07297
1	40.5997	-3.50348
1	47.8275	-3.70329
1	36.933	-25.0322
1	36.9756	-25.1603
1	39.4267	-31.2487
1	43.3789	-4.40128
1	43.4988	-8.28136
1	42.7555	-8.24614
1	40.21	-7.89154
1	40.9568	-3.79693
1	48.4095	-4.50344
1	50.1558	-5.09523
1	40.3605	-4.33354
1	38.3299	-4.62739
1	42.6041	-8.63604
1	40.4653	-3.62642
1	43.4082	-6.15531
1	43.5356	-5.65396
1	36.767	-4.93767
1	39.4867	-6.36611
1	43.3505	-8.41749
1	41.5668	-4.74219
1	47.8139	-3.82439
1	38.0251	-4.0252
1	37.2128	-7.05398
1	43.5157	-5.27052
1	39.6392	-5.21654
1	42.8436	-5.25117
1	43.0099	-7.55729
1	42.5431	-6.60516
1	42.6711	-5.60197
1	40.2047	-3.9977
1	37.1435	-3.62288
1	42.0009	-4.5309
1	40.0311	-3.59946
1	36.8548	-3.49292
1	41.6561	-3.68508
1	40.3538	-3.82185
1	40.5639	-3.62271
1	40.2088	-7.83128
1	40.2788	-7.94128
1	40.7356	-3.87643
1	43.3488	-3.72572
1	40.3607	-3.68172
1	36.4231	-5.4365
1	42.5735	-5.56594
1	43.0403	-3.90111
1	37.3574	-5.93687
1	40.375	-8.35916
1	38.5312	-8.81217
1	50.4078	-4.07712
1	38.7937	-9.39072
1	39.4214	-6.50563
1	47.8772	-3.54995
1	40.2602	-3.9093
1	39.0576	-8.17671
1	37.3206	-3.33446
1	38.33	-3.57
1	40.46	-6.22
1	38.91	-6.33
1	38.89	-6.55
1	42.2508	-3.47137
1	40.4425	-7.51502
1	38.8949	-6.61424
1	43.4259	-3.71491
1	43.3862	-5.18622
1	37.4987	-5.7112
1	43.1189	-3.37125
1	43.2389	-5.08129
1	41.6088	-4.12124
1	42.101	-4.772
1	42.4487	-5.3925
1	42.845	-4.964
1	42.798	-5.122
1	42.303	-5.529
1	42.205	-5.462
1	48.3496	-3.723
1	48.3243	-4.23881
1	38.7172	-9.19116
1	38.75	-9.25128
1	38.6355	-9.09286
1	43.4164	-8.17082
1	43.1546	-7.67097
1	40.6182	-8.70407
1	40.8293	-8.48552
1	37.3166	-8.80309
1	42.055	-8.60857
1	41.4477	-8.29096
1	37.0949	-8.4575
1	41.8906	-8.09
1	39.2352	-8.67525
1	39.8497	-7.07288
1	41.8481	-6.9342
1	41.2993	-8.21034
1	39.3994	-9.13032
1	39.6603	-8.57897
1	43.1806	-7.9403
1	40.5321	-8.5763
1	40.5156	-8.05487
1	41.5307	-8.76434
1	42.5227	-5.43564
1	40.5675	-8.4993
1	41.219	-8.32485
1	40.4598	-5.32428
1	38.5257	-8.91081
1	37.6854	-5.69024
1	39.477	-7.55394
1	39.1798	-9.32684
1	40.6295	-3.90241
1	41.4912	-6.50927
1	37.8457	-5.62979
1	50.4298	-3.68954
1	39.3637	-8.52609
1	40.6621	-3.7777
1	36.9157	-6.06145
1	40.7628	-8.17329
1	41.0565	-8.23611
1	37.2545	-3.4704
1	39.397	-7.33579
1	40.9268	-8.54833
1	38.8817	-7.1661
1	40.0966	-8.74697
1	43.4021	-4.02604
1	41.0983	-8.55765
1	37.9367	-5.72558
1	39.7479	-8.81027
1	40.1054	-3.38599
1	38.9756	-8.2874
1	43.2365	-8.69656
1	43.369	-5.29261
1	36.7265	-4.38449
1	43.232	-5.46143
1	42.3647	-4.94402
1	41.8825	-8.72959
1	42.1765	-8.62213
1	41.2948	-3.76423
1	39.4901	-8.45678
1	40.2756	-5.85778
1	43.3247	-5.13441
1	43.2596	-8.33169
1	38.5261	-8.02033
1	41.3659	-7.89304
1	40.925	-3.45224
1	41.0953	-8.48932
1	40.2983	-8.24088
1	37.1328	-3.5192
1	43.5547	-5.88362
1	50.7326	-3.51707
1	40.5523	-8.72964
1	37.0227	-4.54785
1	42.8765	-8.55283
1	41.1672	-8.52955
1	47.7514	-3.35927
1	37.7596	-25.653
1	42.6519	-7.14014
1	40.0006	-8.59364
1	38.7087	-4.18559
1	43.3142	-8.21521
1	41.7599	-8.57576
1	43.1599	-7.59717
1	40.7252	-3.81732
1	39.6034	-8.41615
1	41.9886	-5.40931
1	41.2109	-8.62369
1	40.7075	-8.49206
1	40.3979	-3.50961
1	42.3326	-7.79232
1	42.3253	-8.02579
1	40.6241	-4.03804
1	39.2826	-8.94044
1	36.4628	-6.20528
1	43.1933	-4.05828
1	39.8257	-5.35529
1	48.724	-3.45
1	38.2754	-5.81849
1	40.4074	-3.99972
1	42.3432	-3.73135
1	42.9665	-4.49553
1	42.6177	-7.45324
1	37.758	-3.79422
1	40.5879	-3.30366
1	42.5438	-8.63465
1	40.5751	-3.92304
1	48.2086	-4.34687
1	42.9072	-3.51008
1	40.6452	-4.69756
1	41.7304	-5.10452
1	37.2728	-6.93876
1	48.0448	-3.32482
1	47.8283	-3.3284
1	48.5924	-4.09577
1	40.7198	-4.2351
1	43.2599	-8.21441
1	41.3461	-7.28673
1	47.8968	-3.40279
1	47.9666	-3.45067
1	38.91	-3.47
1	40.1	-4.64
1	42.05	-4.39
1	38.42	-4.99
1	37.68	-4.54
1	38.4	-3.95
1	40.2572	-8.00539
1	41.5612	-8.56288
1	43.5065	-5.59002
1	47.8653	-3.90726
1	40.1864	-7.97925
1	39.7216	-6.89189
1	48.2108	-4.54278
1	38.7199	-9.12937
1	37.4672	-4.30312
1	43.4483	-3.86312
1	40.1605	-6.63299
1	40.9045	-3.88178
1	37.1232	-8.34038
1	37.02	-3.62
1	37.26	-3.58
1	37.89	-4.02
1	43.5749	-5.97928
1	37.8998	-25.8211
1	36.503	-4.83048
1	38.9117	-5.1238
1	42.1484	-5.09605
1	40.7506	-3.51391
1	43.4211	-3.57948
1	48.8227	-3.32572
1	40.0269	-6.08574
1	48.6292	4.82943
1	47.4331	4.32001
1	47.9531	4.07416
1	47.6276	3.64542
1	47.7415	1.44536
1	48.1171	2.90572
1	49.6751	4.66278
1	47.9325	2.16018
1	48.5732	4.61925
1	47.5596	4.46061
1	48.6485	2.03594
1	46.2411	4.78767
1	47.8683	1.14589
1	49.0868	3.07965
1	48.3476	2.03721
1	46.7778	5.11902
1	48.4569	2.75283
1	49.2861	3.81857
1	47.4276	4.05279
1	48.645	2.70783
1	47.9044	3.43162
1	47.7654	1.21198
1	49.0701	2.60739
1	47.3314	0.50013
1	48.7765	2.29646
1	48.869	2.4227
1	48.3366	2.93384
1	48.5336	1.68871
1	46.8586	5.17899
1	46.5393	2.52972
1	48.7233	2.67653
1	48.8971	3.26203
1	46.465	4.83099
1	48.9421	3.07668
1	48.059	1.58249
1	47.2921	5.10465
1	49.0499	2.44575
1	48.2958	3.16906
1	46.7008	3.86644
1	47.459	3.66127
1	48.7954	3.27274
1	47.927	5.60974
1	48.9783	2.00836
1	47.1422	2.78015
1	47.0614	0.39611
1	47.9203	5.35492
1	47.705	0.5264
1	49.1578	1.93079
1	48.4166	4.45555
1	46.9818	4.83078
1	47.3405	1.07051
1	47.1119	3.56965
1	48.4232	1.46859
1	49.0531	2.98504
1	48.5583	3.17918
1	47.7868	0.15685
1	48.3406	2.75026
1	47.8912	1.77325
1	47.8034	3.88569
1	47.3955	4.58983
1	47.0167	2.05278
1	48.3813	3.25006
1	49.0807	2.15466
1	48.3147	2.63944
1	47.4716	3.45182
1	46.8732	4.84645
1	48.9586	2.96655
1	47.1119	5.169
1	47.3894	4.68846
1	47.8097	0.90503
1	47.3582	1.48812
1	48.6612	2.265
1	46.6479	1.43008
1	46.8988	1.92876
1	48.2402	0.95263
1	46.5932	3.99747
1	48.8041	2.22733
1	49.3299	3.9506
1	47.0385	1.49379
1	46.3242	4.74889
1	47.2242	1.63686
1	48.2569	3.27318
1	48.9569	3.16325
1	47.5677	5.10938
1	49.517	4.42874
1	48.3711	1.38998
1	48.7719	3.56417
1	46.5433	3.85099
1	47.9137	3.78536
1	49.0006	2.15014
1	48.4917	3.1402
1	48.8323	1.72458
1	47.3086	1.83899
1	48.6304	1.52358
1	48.336	3.05622
1	47.0778	3.04741
1	49.4601	4.8777
1	48.8857	2.26658
1	48.2502	1.75009
1	48.9362	2.42761
1	46.3076	4.03253
1	47.9914	1.83549
1	47.4447	0.62468
1	47.171	4.89448
1	47.8924	5.49123
1	48.2615	1.3776
1	47.5769	4.39481
1	47.7131	1.5044
1	46.361	4.31003
1	46.608	2.20998
1	47.699	0.77997
1	48.434	2.57544
1	48.3204	2.42618
1	48.057	2.14176
1	47.5229	1.00261
1	48.6578	2.57488
1	47.8719	1.29797
1	48.5944	3.07108
1	47.2652	1.06256
1	46.3855	1.29854
1	48.3929	1.79957
1	47.3495	0.99249
1	48.9669	2.70154
1	47.2525	4.59369
1	46.3559	4.04545
1	47.7501	0.7476
1	48.7976	3.41803
1	49.1062	2.54409
1	48.5727	1.93421
1	48.1682	4.42179
1	48.0643	2.37168
1	48.5221	2.38804
1	48.2051	2.92852
1	47.513	0.47736
1	46.4656	4.58971
1	46.9096	4.72501
1	48.9719	2.25283
1	46.7933	4.91348
1	48.5273	2.19706
1	46.8696	3.32675
1	47.0016	4.28674
1	48.298	2.2036
1	48.0924	3.92343
1	46.5043	2.06806
1	48.9368	2.32481
1	46.997	1.09318
1	48.7643	2.41718
1	48.9537	1.67156
1	48.9319	1.8739
1	49.0535	2.2692
1	48.8539	2.6507
1	48.1844	4.67009
1	48.8261	2.54529
1	48.2615	1.20684
1	48.4543	3.05233
1	47.4702	3.97126
1	47.5036	1.30417
1	46.7879	3.2298
1	47.2193	2.5858
1	48.857	1.52989
1	47.1642	2.11263
1	48.9325	2.58161
1	48.3733	4.54702
1	47.7917	5.37765
1	46.9111	3.01898
1	47.8651	-0.03461
1	47.4496	2.28935
1	46.5503	2.02394
1	47.5655	1.10161
1	47.8043	4.06998
1	41.2518	1.89929
1	40.5329	16.6424
1	41.3699	2.15374
1	45.3909	11.862
1	42.8221	-1.6255
1	39.8724	16.1701
1	44.7928	7.66493
1	50.0365	19.8724
1	45.6808	-0.172124
1	49.9705	14.3299
1	45.3136	-0.557388
1	48.6975	16.8973
1	46.8476	16.0578
1	46.142	11.1258
1	44.2355	19.9716
1	43.0211	13.8565
1	46.9285	16.1592
1	50.1311	8.73946
1	48.066	7.27706
1	49.6169	6.13358
1	45.6144	10.8268
1	50.0313	14.3668
1	47.4746	8.16299
1	47.1011	15.4141
1	44.2167	12.0289
1	46.272	0.541017
1	37.8257	-1.49063
1	46.5132	-1.7646
1	43.68	5.44316
1	44.4343	12.2643
1	50.5621	9.67114
1	44.8524	11.6692
1	47.6765	-0.65649
1	44.384	5.22835
1	44.4277	5.29291
1	44.4264	5.35569
1	43.3265	-0.96639
1	43.5467	-0.11035
1	43.3406	-0.42825
1	43.379	-1.24553
1	43.4445	-1.05303
1	43.184	-0.44743
1	43.3958	-0.97748
1	43.521	-0.96886
1	43.2058	-0.25854
1	43.4192	-1.11369
1	43.4756	-0.08944
1	43.3627	-1.12425
1	43.4851	-0.16647
1	43.4556	-0.97353
1	43.3247	-0.50642
1	43.1532	-0.2326
1	43.51	-1.2075
1	43.3836	-0.90121
1	43.3108	-0.85534
1	43.3709	-0.49976
1	43.3429	-1.18436
1	43.4923	-1.46603
1	43.4907	-1.03879
1	43.1606	-0.15978
1	43.3746	-1.66108
1	43.5467	-0.16856
1	47.6354	0.43355
1	48.7487	1.87583
1	48.7042	2.42747
1	47.0453	2.56804
1	48.3899	2.96177
1	47.7522	2.35685
1	48.0878	5.36914
1	48.3471	2.52171
1	47.4312	2.75072
1	47.8499	1.83396
1	48.3971	3.15133
1	47.6056	2.69922
1	48.7027	1.28336
1	47.7199	0.00808
1	47.7073	0.86991
1	48.8292	2.11998
1	47.8809	1.97225
1	47.4853	2.9346
1	47.4109	1.14753
1	46.7455	4.90227
1	48.0595	0.17305
1	47.9865	2.78255
1	48.6986	2.12753
1	48.9009	2.01631
1	48.6965	2.50377
1	48.7148	2.22867
1	48.9116	2.17882
1	46.8055	5.29951
1	48.4694	1.93211
1	49.036	1.67692
1	46.8067	4.42677
1	48.1799	2.37926
1	48.8441	1.93272
1	48.1095	0.65261
1	46.893	4.56699
1	48.273	0.38874
1	47.7221	3.60283
1	48.3922	2.30316
1	48.4404	1.70337
1	47.4589	1.14458
1	47.362	0.90946
1	47.1292	3.10688
1	46.6843	1.0465
1	48.5926	2.49438
1	46.7916	4.67175
1	48.2468	1.48271
1	47.9164	-0.27148
1	47.4659	2.87368
1	47.4558	1.03167
1	49.0256	1.84626
1	47.1301	2.63066
1	48.8329	2.04229
1	46.6353	5.2379
1	48.9322	2.76818
1	47.496	0.63091
1	46.8608	3.40636
1	47.9127	2.73561
1	47.8197	3.29513
1	47.7643	2.79814
1	48.0582	0.65745
1	49.1331	2.04819
1	47.7614	2.54269
1	48.1054	2.80436
1	46.9124	4.63947
1	48.0979	2.2873
1	46.2531	4.72686
1	47.7098	2.03512
1	46.9693	3.03791
1	47.8287	3.46623
1	48.741	2.05223
1	48.6144	2.26775
1	48.5324	1.22956
1	47.8144	1.76823
1	48.2773	2.72826
1	48.1484	2.69998
1	48.4063	2.85387
1	46.2631	4.88194
1	47.5371	0.74076
1	47.4544	0.70909
1	46.668	4.28015
1	48.2927	0.82995
1	48.0507	2.74042
1	47.5114	2.69185
1	48.7835	1.61591
1	48.7742	2.55458
1	48.657	2.38748
1	46.3961	4.68264
1	47.2857	4.41144
1	48.6854	1.97182
1	47.2592	0.84667
1	47.7845	2.47704
1	48.1124	3.17895
1	48.4852	2.09153
1	47.7227	0.22953
1	48.2161	5.24162
1	46.7617	4.58899
1	47.1204	0.97401
1	48.4961	1.87107
1	48.8817	2.54572
1	47.8782	3.55958
1	47.9796	3.28359
1	47.6111	1.35735
1	46.8053	3.54197
1	47.7948	-0.02323
1	47.4329	3.79121
1	46.577	4.96105
1	48.6993	3.70912
1	48.0002	3.36276
1	47.7589	3.35012
1	47.367	4.31721
1	47.9027	4.02334
1	48.0218	3.06272
1	48.5465	2.27414
1	47.6757	-0.1603
1	46.657	1.91344
1	46.6338	5.3912
1	47.0341	0.56005
1	47.3921	0.77452
1	48.3332	4.93564
1	48.4915	1.14548
1	46.9211	2.79095
1	48.298	0.95105
1	48.5308	2.08824
1	48.2277	3.12467
1	47.5298	3.46555
1	47.3033	0.3052
1	48.5741	1.99897
1	46.8595	3.01972
1	47.9551	3.57428
1	47.8833	2.15409
1	46.8285	4.31852
1	47.982	2.27468
1	48.4978	2.01081
1	48.1268	0.28253
1	46.4631	4.22778
1	48.8805	2.07665
1	47.7035	2.94919
1	47.5651	4.14236
1	48.4862	2.31067
1	47.8396	1.69775
1	47.3256	2.82077
1	47.7748	2.24284
1	47.9118	1.87113
1	47.1151	0.63782
1	47.6586	3.12076
1	48.3547	2.81973
1	47.9912	2.61508
1	46.6758	4.35389
1	46.7159	4.29131
1	48.251	4.34606
1	47.3135	0.41793
1	47.5245	4.28442
1	48.0194	1.36574
1	47.8528	2.08988
1	47.8254	0.28528
1	46.9518	2.94602
1	48.1979	3.40349
1	48.7408	1.96593
1	48.1949	0.82932
1	46.4908	4.66912
1	46.9179	0.81654
1	48.3965	2.37073
1	46.7345	2.59339
1	48.7622	2.13939
1	48.9781	2.61241
1	48.4597	2.46547
1	48.4406	2.20739
1	47.2841	4.2322
1	48.1385	0.15804
1	47.2129	0.32233
1	47.1733	2.93498
1	47.2773	3.05338
1	47.2478	1.99343
1	48.5972	1.80961
1	49.086	1.73046
1	48.4997	2.53438
1	48.1548	4.31453
1	49.0778	4.76236
1	47.0918	0.47972
1	47.7383	2.89106
1	48.8308	2.76302
1	48.6111	2.16461
1	48.7718	1.80831
1	48.0113	3.14241
1	46.8167	4.61408
1	49.0194	1.6017
1	48.7734	2.48776
1	48.0425	2.528
1	46.8088	3.362
1	46.5831	2.38899
1	48.3234	0.33322
1	48.4519	1.57866
1	47.8845	1.62425
1	47.8116	2.79297
1	47.929	2.84627
1	46.5404	3.92381
1	47.3374	0.60195
1	48.5919	3.24833
1	48.2368	0.20148
1	49.1578	2.14639
1	48.9717	2.08827
1	47.1835	3.02965
1	46.516	4.95806
1	47.0084	3.90786
1	48.0533	3.58238
1	47.5684	1.58671
1	48.202	3.00777
1	47.1422	2.5509
1	47.2778	0.64518
1	47.8392	2.26633
1	46.8353	4.24362
1	47.4864	0.87196
1	47.6512	1.49361
1	47.9434	0.2658
1	47.6935	0.42909
1	46.5015	5.238
1	48.713	2.81565
1	48.0696	4.09937
1	47.6171	4.23967
1	47.3392	4.99754
1	48.912	2.66189
1	49.037	3.9316
1	47.3314	0.71604
1	47.9838	2.16886
1	46.9614	4.55628
1	46.6148	4.55
1	47.712	3.69015
1	47.9927	0.10551
1	49.1121	2.28674
1	48.3841	3.03233
1	49.0835	1.66307
1	48.5176	1.58833
1	47.1609	2.38644
1	47.3288	2.91351
1	48.6434	2.95413
1	48.7297	2.32953
1	49.1424	1.6653
1	48.109	0.04467
1	47.8587	3.72533
1	48.369	2.20498
1	47.3164	4.32735
1	47.4008	3.32472
1	48.7699	1.10472
1	48.6959	1.43221
1	47.5402	5.45176
1	47.7177	3.47308
1	46.6902	5.24169
1	48.3266	2.28937
1	48.6017	1.70098
1	48.2984	3.37998
1	48.9893	1.91392
1	47.9266	2.92235
1	46.7429	5.35251
1	47.3208	4.7942
1	47.7867	2.6562
1	46.3398	4.8358
1	47.2206	0.49605
1	48.2449	0.12607
1	46.4833	5.36935
1	47.5774	2.83945
1	48.9945	1.74008
1	48.8123	2.38771
1	47.7477	1.80849
1	48.2967	4.07844
1	47.9745	1.13558
1	46.7561	4.52498
1	43.6387	-0.74146
1	43.9362	0.0348
1	43.7025	-1.3984
1	43.6219	-0.8393
1	43.9866	-0.00418
1	44.0369	-0.11602
1	43.6882	-0.86571
1	43.5933	-0.74414
1	43.9666	-0.07998
1	43.6735	-1.33268
1	44.0139	-0.31188
1	43.6844	-0.75441
1	43.6825	-0.92631
1	43.5577	-0.87779
1	43.6087	-0.91003
1	43.8815	-1.25115
1	43.8586	-1.36103
1	43.7323	-0.7935
1	50.7518	4.62405
1	50.7264	5.22585
1	50.7505	4.96413
1	50.7116	4.31942
1	50.7476	4.39023
1	50.6797	4.0577
1	50.7431	5.81418
1	50.7544	5.07047
1	50.7519	5.41054
1	50.7109	5.47335
1	50.7349	5.29683
1	50.7116	4.24863
1	46.0649	11.2528
1	50.0058	20.4051
1	45.1472	7.15494
1	41.8618	12.5091
1	47.3985	15.1244
1	45.0866	9.88944
1	50.0346	8.28018
1	40.8141	-0.844583
1	50.467	15.3291
1	43.7191	10.4003
1	47.5947	19.3719
1	45.5996	8.98845
1	45.5731	9.98057
1	48.5859	7.78522
1	50.6999	23.8401
1	49.2173	16.517
1	41.8046	2.761
1	48.7762	17.8943
1	44.3065	0.341503
1	47.4099	-0.617413
1	45.3504	5.13532
1	42.7696	-1.57849
1	43.5453	1.60761
1	41.9867	2.81035
1	41.9139	12.4785
1	47.0719	3.93598
1	46.1647	8.94661
1	47.9219	13.8072
1	44.4757	11.2923
1	46.2991	6.15752
1	45.5039	9.2841
1	47.1398	17.6437
1	41.5763	2.0951
1	46.6843	11.15
1	50.675	11.9582
1	50.7249	12.2916
1	50.6749	8.79146
1	50.675	12.7082
1	50.5749	6.54139
1	50.4249	9.20814
1	50.4249	10.5415
1	50.4249	9.37481
1	50.2749	7.70809
1	50.2249	9.87483
1	50.1749	9.70816
1	50.0749	8.37478
1	50.0249	8.62479
1	50.1249	12.0416
1	49.9749	8.04144
1	49.9249	8.29145
1	50.0249	10.7915
1	49.7749	10.7082
1	49.8249	9.12481
1	49.6749	9.37481
1	49.7249	9.70816
1	49.5749	9.45815
1	49.4749	10.0415
1	49.3749	10.7082
1	49.3749	12.0416
1	49.3249	11.1249
1	49.2749	8.95814
1	49.1749	9.62482
1	48.8749	11.8749
1	48.7749	12.5416
1	48.6749	10.6249
1	48.6249	11.4582
1	48.3249	7.79143
1	48.3249	9.87483
1	48.1249	10.3749
1	50.675	12.5416
1	50.3749	10.4582
1	50.2749	10.5415
1	50.1249	8.54145
1	50.1749	9.29147
1	50.1749	10.6249
1	50.1249	11.4582
1	50.0249	9.20814
1	49.9249	6.87473
1	49.7749	7.87477
1	49.8749	9.62482
1	49.7749	12.1249
1	49.6249	6.7914
1	49.8249	11.7916
1	49.6249	10.7082
1	49.5249	8.79146
1	49.5249	6.87474
1	49.4249	9.45815
1	49.3249	8.12477
1	49.3249	11.4582
1	49.2749	9.87483
1	49.2249	12.0416
1	49.1249	7.87477
1	49.1749	11.3749
1	48.9749	8.29145
1	48.7749	8.95814
1	48.7249	9.7915
1	48.8249	10.5415
1	48.7749	9.04147
1	48.7249	9.29148
1	48.6749	11.5416
1	48.7749	13.2916
1	48.6249	11.2915
1	48.5249	9.95817
1	48.3749	8.95814
1	48.3749	12.2916
1	48.4249	11.9582
1	48.2249	8.37479
1	47.6249	8.6248
1	47.6749	8.79147
1	50.5249	10.3748
1	50.4249	9.12481
1	50.4749	10.2082
1	50.2749	7.62476
1	50.1749	11.5415
1	50.1749	9.12481
1	50.0249	9.95817
1	49.8249	10.2082
1	49.7749	10.0415
1	49.4749	11.3749
1	49.3249	10.2915
1	49.1249	10.5415
1	48.8249	9.54149
1	48.8749	11.6249
1	48.8749	11.1249
1	48.6749	8.04144
1	48.6249	9.70816
1	48.4249	12.3749
1	48.2249	11.1249
1	47.9249	12.5416
1	47.6749	8.6248
1	50.6749	11.4582
1	50.625	11.9582
1	50.5249	11.3749
1	50.5249	10.6249
1	50.3249	10.1248
1	50.3249	7.04141
1	50.3249	9.04147
1	50.3749	11.1249
1	49.7249	8.70813
1	49.6249	7.45809
1	49.5749	7.20808
1	49.4249	8.12477
1	49.2749	6.62473
1	49.2249	8.79147
1	49.0249	10.2082
1	48.8749	12.6249
1	48.6249	10.4582
1	48.4749	7.79143
1	48.3749	8.37479
1	48.5749	12.2082
1	48.5249	13.0416
1	47.8249	10.2082
1	50.725	13.6249
1	50.625	12.3749
1	50.4249	8.70813
1	50.4749	10.8749
1	50.4249	11.1249
1	50.3749	9.54149
1	50.2749	9.20814
1	50.1749	11.2082
1	50.0249	10.1248
1	50.0749	10.2915
1	50.0749	12.2082
1	49.6749	10.8749
1	49.4749	8.62479
1	49.3749	8.29145
1	49.2249	7.20808
1	49.1749	8.95814
1	49.0249	9.87483
1	48.9749	10.6249
1	48.9249	9.54149
1	48.8249	8.20811
1	48.8749	10.2915
1	48.7249	12.1249
1	48.5249	8.95814
1	48.3749	13.2916
1	48.3249	8.29145
1	47.7249	8.95814
1	50.7249	10.8749
1	50.5749	8.62479
1	50.1749	7.45809
1	50.1249	6.54139
1	49.9749	7.12475
1	49.5749	9.12481
1	49.4749	11.1249
1	49.4249	10.2082
1	49.3749	9.7915
1	49.2249	10.6249
1	49.2749	6.7914
1	49.2249	12.6249
1	49.1249	8.37478
1	48.7249	9.37481
1	48.7749	11.4582
1	48.7249	13.6249
1	48.6749	10.1248
1	48.5249	10.0415
1	48.6249	10.6249
1	48.6749	12.3749
1	48.6249	12.6249
1	48.5749	11.0415
1	48.4249	9.04148
1	48.5978	15.8642
1	49.494	8.28173
1	48.1116	-1.64737
1	46.9936	6.93339
1	43.9213	12.5304
1	50.479	3.93447
1	49.5926	5.90963
1	43.2068	2.56607
1	48.1636	16.3021
1	50.2434	14.2928
1	42.4137	1.13232
1	50.508	5.31774
1	50.006	14.4326
1	50.0997	8.25388
1	49.2656	11.3425
1	49.8367	8.57432
1	45.7605	11.0008
1	48.2335	-0.195514
1	46.5122	6.67861
1	50.3985	3.7986
1	47.0005	15.4672
1	48.6699	15.8837
1	45.1976	5.72535
1	50.0853	8.79731
1	48.1672	-1.57749
1	41.9852	2.60691
1	43.4103	11.1325
1	44.3883	7.8258
1	50.3949	4.43632
1	50.1756	8.6282
1	48.9066	9.2127
1	45.3008	11.7291
1	48.4449	15.6328
1	49.222	7.02421
1	39.9704	20.7277
1	45.7102	7.22653
1	47.9471	6.76291
1	50.1002	14.5585
1	47.0433	16.1945
1	44.3178	11.2798
1	45.7959	9.25103
1	47.3344	5.37921
1	44.76	-0.65746
1	46.5195	6.60274
1	46.8012	7.15863
1	46.217	7.34988
1	47.4123	8.18273
1	46.3124	7.59818
1	46.3198	7.74372
1	46.0743	7.0791
1	46.3718	8.97135
1	46.5005	6.88268
1	46.9199	7.85287
1	47.2041	7.39587
1	46.4623	6.33004
1	47.5488	7.58561
1	46.1621	6.06183
1	46.3903	6.92147
1	46.4158	6.23705
1	46.9589	8.2811
1	47.1288	9.29281
1	46.2985	7.89332
1	46.1388	5.96996
1	46.2109	6.03472
1	47.5325	8.15996
1	46.7883	6.71831
1	47.4991	7.74863
1	47.4105	7.68467
1	46.1795	8.75044
1	46.2669	6.9765
1	47.331	8.37108
1	46.5194	6.31878
1	46.2999	7.81509
1	47.084	7.12949
1	47.2073	8.7779
1	46.2784	8.98325
1	45.8484	8.99934
1	47.256	7.78718
1	47.369	7.99383
1	47.3668	7.91584
1	47.3267	7.84065
1	47.4063	8.39602
1	46.6587	7.87782
1	47.3567	8.4433
1	47.4212	8.50825
1	47.4692	8.41234
1	47.4952	8.73712
1	47.5094	8.55511
1	47.2747	8.64487
1	47.2866	8.43356
1	47.2788	8.55129
1	46.0258	8.94963
1	46.8148	9.41006
1	47.1178	8.3607
1	47.2729	7.942
1	47.4619	7.83439
1	46.5655	6.52143
1	46.9524	7.41038
1	46.9527	7.4703
1	46.2063	9.06479
1	46.3002	6.24213
1	46.7677	7.6083
1	46.1302	7.10602
1	46.2733	7.48873
1	46.2409	7.41383
1	46.1705	7.02979
1	46.3224	6.89953
1	46.7359	6.53101
1	46.1972	8.15676
1	46.1348	8.73609
1	47.3526	8.57413
1	46.7244	6.7829
1	46.0849	7.18454
1	47.2936	8.22035
1	47.4806	7.62886
1	47.3099	8.72941
1	46.3586	6.21058
1	47.5613	8.61456
1	47.4226	7.50788
1	46.8832	7.20192
1	46.2867	8.64539
1	47.2726	8.8532
1	46.238	10.1357
1	46.497	6.47477
1	47.0666	8.39759
1	47.7481	8.68319
1	47.0526	7.53997
1	46.2926	7.6605
1	47.3693	7.35257
1	45.9649	8.88418
1	46.4888	6.76632
1	46.7428	6.87565
1	47.5875	8.68162
1	46.4786	6.4034
1	46.8821	8.24418
1	46.9162	7.03191
1	46.1786	6.13741
1	47.6813	8.68594
1	46.0817	8.92128
1	46.8172	6.9828
1	46.6657	6.55104
1	46.831	9.61214
1	47.1409	8.19244
1	46.212	7.28407
1	47.0071	7.0383
1	46.1837	7.18339
1	47.5576	8.07968
1	47.45	8.59007
1	47.2145	7.57341
1	47.5135	7.98997
1	47.3339	8.8345
1	47.3827	8.69298
1	47.351	8.51359
1	47.4523	9.39225
1	47.5368	7.64745
1	46.8844	7.37992
1	47.1357	9.50696
1	46.8152	10.3334
1	47.5997	8.22466
1	47.446	7.75596
1	46.434	8.95642
1	47.5369	7.51928
1	46.1378	8.82437
1	47.5644	8.89489
1	47.1375	7.92544
1	47.0833	8.26782
1	46.6902	6.48148
1	46.4047	8.13435
1	46.9605	7.122
1	46.2478	6.26517
1	46.2286	6.14891
1	46.2024	6.22727
1	46.2265	8.73723
1	47.2321	8.91177
1	46.7527	7.10101
1	47.5835	9.08705
1	46.9689	9.55386
1	46.969	7.19058
1	47.1519	7.34791
1	46.2705	9.17653
1	47.4152	9.6289
1	47.3676	8.17419
1	47.2632	8.72693
1	47.654	9.17868
1	46.6972	9.43514
1	46.1675	10.031
1	46.2068	8.66956
1	46.2166	7.00869
1	46.4443	6.9166
1	47.5666	7.80404
1	46.2228	8.83843
1	46.8627	9.37977
1	47.4963	9.42282
1	46.8437	9.48717
1	46.3919	6.13712
1	46.6102	6.46247
1	47.1534	7.59027
1	46.8866	7.54061
1	46.3073	7.95637
1	46.8626	6.8949
1	47.1223	7.26163
1	47.4106	8.8432
1	46.3478	9.22493
1	47.6055	8.49435
1	47.5848	8.79181
1	47.0318	8.06806
1	47.453	7.92413
1	47.1801	7.99402
1	45.9146	8.96455
1	47.0843	7.91066
1	46.4194	8.8625
1	46.5801	6.609
1	47.3958	7.42639
1	47.4006	8.59594
1	47.4192	8.29665
1	45.695	4.95981
1	45.7882	4.76999
1	45.6511	4.89403
1	45.7862	4.89866
1	45.6982	4.76711
1	45.7892	4.70564
1	45.8322	4.83582
1	45.7432	4.76854
1	45.6961	4.89557
1	45.8333	4.77143
1	45.6972	4.83134
1	45.8342	4.70703
1	45.7872	4.83433
1	45.5642	4.69872
1	45.8762	4.90176
1	45.8289	5.02899
1	45.74	4.9614
1	45.65	4.95821
1	45.7442	4.70425
1	45.7422	4.83283
1	45.5632	4.7628
1	45.8783	4.77288
1	45.8312	4.90021
1	45.9223	4.83882
1	45.6532	4.76567
1	45.6522	4.82985
1	45.8772	4.83732
1	45.6082	4.76423
1	45.6939	5.02403
1	45.7839	5.02733
1	45.7389	5.02568
1	45.7851	4.963
1	45.7411	4.89712
1	45.6072	4.82837
1	45.5622	4.82688
1	45.7827	5.09166
1	45.8793	4.70843
1	45.8605	5.67486
1	45.8574	5.80366
1	45.814	5.73703
1	49.0262	1.34204
1	49.3851	1.13876
1	49.0198	1.14152
1	48.8215	1.33308
1	48.8713	1.41164
1	49.2456	1.42834
1	46.4758	2.14531
1	47.4102	1.03972
1	47.9012	2.63732
1	47.3077	1.27787
1	48.5748	2.40076
1	47.6028	1.26225
1	47.867	2.82297
1	48.5498	3.60741
1	47.785	1.31732
1	48.7492	1.23739
1	47.8386	2.72939
1	46.7352	2.42038
1	46.9919	2.12905
1	48.1448	3.08637
1	47.3689	3.7943
1	49.0409	1.48077
1	48.6814	1.58415
1	46.9999	2.7317
1	47.4381	1.40955
1	48.6348	1.433
1	48.2734	2.79446
1	47.7017	2.13288
1	49.597	5.07395
1	46.7837	5.50615
1	47.401	15.2735
1	41.8695	12.4323
1	45.4124	10.9018
1	50.4341	9.84378
1	38.1675	23.727
1	47.7986	16.78
1	48.1143	14.8792
1	48.0141	23.8426
1	41.4832	2.0422
1	47.6355	7.51043
1	50.0824	14.4017
1	47.9335	16.3322
1	45.6994	9.67776
1	50.3979	20.1661
1	43.5266	13.6196
1	44.5161	5.05385
1	45.2215	10.2722
1	46.3387	10.8696
1	48.7293	17.0276
1	47.147	15.2582
1	47.9992	16.2781
1	47.6692	19.2638
1	42.0655	24.4272
1	45.6383	10.4571
1	46.632	14.2902
1	48.0571	23.3546
1	49.5571	11.1084
1	49.525	10.5165
1	40.8279	14.4254
1	43.4207	-1.48472
1	46.3652	6.52279
1	44.073	12.328
1	50.0391	20.3191
1	48.595	0.170655
1	49.9715	7.86269
1	43.7129	7.28299
1	46.7958	15.4619
1	45.6714	5.21104
1	44.8196	7.20899
1	43.4603	11.8907
1	44.0446	11.9661
1	46.9782	7.25565
1	44.8442	4.82098
1	48.1798	17.2372
1	47.7779	7.06419
1	43.5826	-1.41004
1	49.6941	6.14983
1	43.1378	-1.61145
1	47.2779	11.5045
1	46.0247	8.68123
1	49.8681	8.68035
1	47.3428	-0.213272
1	49.7788	6.32627
1	46.7585	-1.72221
1	44.808	20.4055
1	43.9342	3.9597
1	41.6581	21.8499
1	41.7466	2.61027
1	48.2195	16.3534
1	49.5954	17.2758
1	45.4838	14.8838
1	49.1416	9.12156
1	45.5744	9.67805
1	49.3321	8.54907
1	38.6275	15.9014
1	47.7464	18.3706
1	36.9855	-2.85988
1	45.8051	21.2628
1	46.0525	16.0176
1	47.8377	16.9147
1	48.6357	22.3162
1	45.5517	5.91662
1	41.3431	2.03304
1	49.0615	8.52862
1	49.7932	6.07636
1	41.2719	1.9693
1	45.5857	9.20839
1	41.7277	2.93065
1	47.2566	11.3328
1	43.0535	-2.17532
1	49.799	6.51503
1	46.2335	20.1092
1	48.3948	11.7237
1	48.2505	15.9496
1	45.4444	9.88554
1	44.801	7.08823
1	48.0118	0.198657
1	45.7115	10.0891
1	42.6051	19.9323
1	45.5621	10.2712
1	45.0144	7.67189
1	46.3633	-0.386549
1	49.183	16.6085
1	46.7574	15.7234
1	48.0816	20.2612
1	45.6559	9.32123
1	46.5012	11.3466
1	48.0168	7.53449
1	48.1136	16.6652
1	46.6827	15.9943
1	40.8562	15.3349
1	48.4178	11.6628
1	42.5577	-0.333808
1	43.605	4.52624
1	48.4722	15.7008
1	42.4786	-2.08174
1	48.3302	16.3231
1	38.3628	16.4523
1	50.438	14.6583
1	48.4981	19.9905
1	43.2781	5.48458
1	47.7276	7.5939
1	49.1685	-0.274888
1	45.4635	9.09699
1	44.0051	4.87253
1	42.0898	12.0756
1	48.1936	16.4683
1	43.7339	11.5559
1	49.2977	19.1556
1	44.4994	7.70068
1	44.6332	10.4627
1	48.9731	14.4295
1	48.4558	15.9048
1	42.0755	2.22784
1	50.3703	18.5777
1	48.8564	7.31814
1	49.2004	8.13057
1	47.2062	15.5716
1	45.1384	10.4359
1	45.1521	7.89257
1	50.2928	19.1537
1	46.0673	11.1148
1	41.7425	1.90136
1	46.6568	13.0675
1	46.9726	15.8677
1	42.1372	3.11314
1	48.308	14.2751
1	46.4051	20.1086
1	43.5591	6.2341
1	44.8609	7.66118
1	45.7469	7.4528
1	42.4233	13.5373
1	50.2232	13.7196
1	44.4909	7.38496
1	41.5549	14.6543
1	48.955	18.0586
1	41.4587	2.15107
1	49.6325	8.48348
1	49.5791	8.18347
1	50.4909	8.79283
1	49.862	18.2569
1	43.0277	2.25257
1	45.4676	12.2809
1	45.7804	9.14074
1	50.6507	13.7436
1	44.8126	8.64467
1	50.3343	18.9098
1	50.0958	10.7914
1	42.0193	12.9171
1	50.7367	8.70766
1	46.0652	14.4894
1	50.2817	18.8687
1	48.4495	-2.04089
1	50.526	1.64569
1	41.863	2.59113
1	48.2532	15.2814
1	50.1163	8.61037
1	45.3789	9.56954
1	41.9231	1.1794
1	48.7297	12.9031
1	44.6151	10.7244
1	45.5276	9.39711
1	45.0217	8.52376
1	45.3806	20.3791
1	50.718	3.84105
1	48.7565	15.9339
1	50.6526	4.14128
1	44.0093	20.5174
1	48.5203	16.1159
1	48.5504	15.8889
1	45.8732	13.5994
1	49.6025	19.1079
1	48.204	10.0833
1	48.7624	21.2723
1	43.6132	1.45959
1	49.9003	5.85651
1	41.3335	1.91261
1	48.1765	17.0729
1	41.9073	12.8005
1	43.25	5.42398
1	47.969	16.211
1	49.9174	14.0714
1	43.63	3.8405
1	49.9333	14.2184
1	44.6607	8.08589
1	50.1	8.96
1	42.55	8.77
1	40.8956	16.6222
1	45.8591	9.14363
1	45.4353	8.82936
1	46.1616	9.89817
1	43.4403	11.0501
1	49.2839	12.3447
1	45.2595	10.4047
1	44.8267	4.69493
1	46.9765	15.9981
1	50.6024	4.92794
1	47.005	17.6167
1	39.5242	22.3671
1	44.3639	3.41242
1	45.9609	10.3023
1	50.0388	9.05077
1	46.8629	20.5282
1	49.5769	14.3365
1	45.6742	9.45519
1	45.556	10.5735
1	38.0849	20.7154
1	46.8591	15.5352
1	47.194	16.2573
1	49.2049	16.6996
1	49.0146	16.3456
1	48.4215	9.96205
1	48.2966	7.39142
1	37.9703	23.7394
1	46.6165	13.8766
1	48.3857	17.5772
1	50.1049	20.3752
1	46.0845	11.1868
1	43.5067	13.2199
1	48.2052	16.2369
1	48.1293	16.4742
1	46.5079	19.515
1	49.3354	6.35255
1	47.9975	-1.75231
1	45.8569	9.35542
1	45.5998	8.00371
1	45.6853	5.85311
1	49.669	5.90243
1	47.1692	8.64042
1	49.0484	6.70939
1	39.3544	16.2421
1	47.2621	9.56266
1	41.5041	-1.38227
1	44.8643	21.0609
1	45.4686	7.92382
1	45.4292	4.82616
1	47.7631	16.6621
1	50.0026	19.481
1	48.7112	16.3913
1	47.3772	18.9462
1	45.3106	4.78548
1	47.792	0.05022
1	45.4681	13.8889
1	49.5387	5.82187
1	43.6642	2.29243
1	48.5624	-1.92838
1	50.65	3.67631
1	47.8686	16.3883
1	47.9181	16.885
1	41.5007	13.0269
1	46.7739	8.66529
1	47.258	11.4321
1	47.7538	16.75
1	50.2678	19.5477
1	50.1218	20.0573
1	45.5866	10.725
1	50.594	4.19027
1	50.152	19.7858
1	46.5429	14.4216
1	48.3798	2.65229
1	48.2732	16.708
1	41.51	2.24
1	42.7368	0.72021
1	44.7481	-1.08122
1	50.1039	5.1741
1	43.2066	2.36417
1	49.969	5.87609
1	44.9445	9.23458
1	41.293	0.797803
1	45.1713	7.95975
1	46.0157	11.2836
1	43.3014	13.4508
1	45.6196	16.0416
1	45.8169	15.9126
1	47.65	13.13
1	43.7994	5.80948
1	43.4053	6.117
1	43.7145	7.2126
1	43.6573	5.56041
1	43.5344	6.77433
1	44.0815	1.44893
1	45.9262	4.58082
1	45.4319	4.5028
1	45.9252	4.64532
1	50.752	-1.70723
1	43.8901	4.58401
1	43.5332	4.14483
1	43.6066	3.92915
1	43.7254	4.45926
1	44.1206	4.08754
1	43.9031	4.47052
1	43.8107	4.35593
1	43.7498	4.23585
1	43.6744	3.98151
1	43.2171	3.06911
1	43.8073	4.59678
1	43.708	4.13374
1	43.3158	3.46864
1	44.2385	4.03751
1	44.9565	-0.67055
1	43.6324	-1.42846
1	45.6992	4.70287
1	49.0005	2.4866
1	48.7798	2.76835
1	49.0202	2.77803
1	49.0259	2.38441
1	48.9552	1.54113
1	48.5513	2.55413
1	43.9162	4.78166
1	48.7958	3.49894
1	42.6224	-0.322155
1	48.7575	19.0539
1	43.6143	3.18569
1	43.5216	13.2871
1	48.4191	15.5603
1	42.8173	11.491
1	42.0688	0.061132
1	44.6118	-0.348549
1	44.5296	14.4664
1	48.8761	16.6731
1	50.0072	8.40151
1	46.0274	1.92014
1	45.7559	13.4993
1	42.2261	13.0466
1	42.661	23.3107
1	45.4984	15.5193
1	50.0388	20.0977
1	44.8502	13.8369
1	47.1427	9.80297
1	41.681	2.72228
1	50.6417	7.00819
1	42.4756	2.79845
1	50.5522	14.0578
1	48.079	16.2674
1	40.9314	-1.30226
1	49.8008	20.3647
1	41.9478	12.4226
1	40.6428	22.9626
1	43.6961	7.12176
1	46.8037	-2.10824
1	45.7021	9.29561
1	49.7154	5.90441
1	50.5307	21.2165
1	50.4456	4.35755
1	41.2226	1.73916
1	47.949	18.801
1	48.2743	16.3151
1	50.1838	8.48676
1	40.3875	15.3611
1	50.0001	14.5569
1	50.0769	14.8794
1	45.3417	17.7071
1	45.3127	7.89074
1	50.656	7.11439
1	49.5871	11.0333
1	42.7193	10.9996
1	45.5286	9.2032
1	47.2096	15.4091
1	49.586	8.39515
1	45.9438	8.49857
1	46.2855	11.4616
1	50.2675	3.49852
1	48.4915	15.9875
1	40.0743	-2.1421
1	45.79	9.02125
1	47.9626	2.48968
1	47.1994	23.3061
1	42.7816	10.3952
1	50.3325	20.1267
1	49.8598	19.3783
1	47.1216	15.4904
1	45.5922	8.70813
1	48.8525	9.0013
1	38.1406	16.1664
1	50.1576	11.9204
1	40.7986	14.3505
1	45.039	11.8918
1	50.0118	19.9973
1	48.5909	16.572
1	42.5658	8.98905
1	50.2332	20.4382
1	48.0622	17.1531
1	47.2762	19.6167
1	43.9775	19.568
1	43.8087	11.295
1	44.858	8.18587
1	48.1698	16.3951
1	48.1928	-1.95308
1	44.5464	4.3431
1	49.2387	8.35206
1	43.856	10.4699
1	40.1151	21.3144
1	42.3752	9.37617
1	50.4005	18.9098
1	45.2301	19.8548
1	49.5504	17.0451
1	50.6396	22.5114
1	45.7134	8.9319
1	43.6785	4.62551
1	47.3225	9.64531
1	46.3171	-0.427092
1	42.066	-1.6036
1	50.092	14.466
1	46.6183	10.582
1	48.8088	7.76897
1	45.7978	20.1227
1	46.9606	19.7235
1	46.8498	15.3603
1	48.8563	16.0413
1	48.8247	12.9126
1	45.6252	9.12159
1	41.0473	15.1261
1	49.1534	16.8657
1	46.6267	11.1619
1	45.0706	7.34917
1	41.7699	12.3617
1	43.9194	5.05934
1	48.6152	15.1898
1	47.5025	9.63669
1	43.6588	0.592982
1	41.7943	15.848
1	40.458	15.5471
1	46.392	14.1045
1	48.1875	15.8942
1	50.0627	19.9561
1	48.2019	0.402423
1	47.2944	18.6577
1	50.5286	13.6115
1	42.8616	2.19081
1	38.063	13.3797
1	43.5785	1.40241
1	47.2276	5.96601
1	50.1314	14.3886
1	44.7786	11.6263
1	50.269	9.39269
1	42.4557	9.03496
1	43.6459	11.0826
1	50.4826	9.10432
1	45.9015	11.0446
1	42.6496	18.1111
1	48.0599	15.1322
1	40.8521	14.7613
1	50.5938	3.41187
1	48.91	8.26495
1	49.6173	22.4107
1	48.8334	24.5222
1	45.7581	9.398
1	46.2434	3.15805
1	50.2373	19.1407
1	50.6588	14.0418
1	48.9493	0.382215
1	46.9367	16.3623
1	44.041	10.6352
1	37.1019	-2.83191
1	50.4351	5.03908
1	43.2	-3.04418
1	46.7542	19.3319
1	45.5312	13.6571
1	41.8737	12.5717
1	42.968	24.0289
1	41.4898	14.113
1	47.4186	21.8971
1	45.9535	13.6903
1	44.7304	5.02416
1	48.8856	2.34308
1	45.1197	10.2008
1	45.9445	13.1791
1	50.6033	3.83415
1	50.1356	21.3216
1	46.8196	15.221
1	43.3277	11.3041
1	46.9477	15.326
1	41.9943	2.86572
1	43.8948	5.2945
1	47.4276	19.2617
1	45.8818	8.51679
1	48.2906	16.4246
1	45.7859	3.1154
1	45.2259	5.83567
1	45.5115	5.1455
1	48.7364	7.38306
1	47.8443	7.56045
1	48.6175	7.45665
1	47.924	7.56789
1	47.983	5.6598
1	47.2369	6.08565
1	48.7593	7.70797
1	49.0314	7.94939
1	47.7451	7.39655
1	45.4279	-0.48836
1	44.4552	4.14931
1	45.2416	5.61922
1	45.036	5.71849
1	45.6412	5.36152
1	44.6577	4.4441
1	44.9431	5.65605
1	45.111	5.74667
1	45.2788	5.68355
1	50.7367	3.73861
1	48.5878	3.81741
1	48.6842	1.90291
1	47.3827	0.84107
1	47.5603	4.01171
1	47.271	2.89196
1	48.0761	3.08346
1	47.1721	0.24499
1	48.2617	3.5041
1	47.9616	1.21152
1	47.2407	0.42243
1	47.0815	4.93503
1	47.7796	2.72031
1	48.246	2.60221
1	48.3505	2.13706
1	46.7791	4.11447
1	48.6537	1.68838
1	47.5472	1.51064
1	46.5493	5.04968
1	48.0406	-0.0435
1	47.5459	3.83662
1	46.9411	3.09865
1	46.9666	3.49899
1	47.2805	2.9822
1	46.8032	1.69366
1	48.077	4.20647
1	48.6818	3.01796
1	49.0618	2.88419
1	46.6328	2.57415
1	47.5304	3.68975
1	47.739	5.32568
1	48.7147	2.59173
1	46.5936	3.85208
1	47.916	2.4055
1	46.7211	4.45393
1	49.0712	1.59434
1	46.5065	2.24048
1	48.5976	2.8827
1	48.7795	1.6769
1	49.0964	3.9131
1	48.1098	-0.08637
1	47.0874	2.88343
1	47.491	4.34153
1	47.2833	1.41075
1	48.6133	3.18913
1	47.9856	0.62595
1	48.6229	1.25813
1	47.2302	3.00397
1	48.1653	1.22354
1	47.0223	3.03725
1	47.4425	3.58971
1	47.0372	3.14381
1	48.2847	2.96959
1	47.7796	3.65044
1	48.8179	3.00647
1	47.7236	2.47871
1	46.749	3.5767
1	47.6608	3.97684
1	48.3552	1.91276
1	46.9553	0.42286
1	47.6175	1.42016
1	47.939	1.75385
1	47.3899	5.38097
1	46.9412	0.73467
1	47.3089	1.13667
1	48.1488	1.60771
1	48.8046	3.19453
1	48.0344	3.27605
1	48.0231	4.09148
1	48.6071	2.34126
1	48.4429	1.81387
1	48.0014	1.77501
1	47.5026	2.75933
1	47.8262	3.52879
1	47.2028	0.07367
1	47.9253	0.15107
1	47.1413	1.85668
1	48.5085	3.2995
1	47.8102	5.57309
1	47.4022	5.32227
1	47.3833	2.87293
1	48.3824	2.45869
1	47.7629	1.59303
1	49.0952	1.79697
1	48.2053	3.24023
1	48.3089	3.77233
1	47.8162	0.55509
1	47.9623	0.90719
1	48.5841	1.58496
1	47.1565	0.76165
1	47.6758	1.23798
1	47.4561	2.57411
1	47.2519	3.64327
1	48.1827	2.49574
1	47.8234	3.36686
1	47.3195	1.20797
1	48.8396	1.81968
1	48.7203	1.66245
1	47.7864	0.97074
1	47.5804	5.36095
1	48.3736	1.55594
1	48.2955	-0.10993
1	49.1154	2.44075
1	48.1325	1.93187
1	47.1919	2.71047
[truncated: 18,792 more rows]

## Sheet: Euura tibialis
Euura tibialis	decimalLat	decimalLon
1	52.4889	13.2186
1	52.5679	13.539
1	51.5295	9.94903
1	45.4879	6.28849
1	52.2673	35.3999
1	47.6472	34.6237
1	55.8978	37.8162
1	49.5425	5.82494
1	50.0991	8.25533
1	52.434	16.8775
1	45.7868	9.63448
1	50.463	30.3665
1	44.0093	20.5175
1	49.0193	12.0679
1	47.0584	17.0079
1	46.224	6.12497
1	52.5448	13.3373
1	46.7007	15.6318
1	50.0792	16.4619
1	50.3789	4.89664
1	52.2894	-2.11723
1	51.2833	-0.743179
1	51.7531	-0.33237
1	53.2639	-1.06263
1	52.1066	-1.4613
1	52.1341	-0.450541
1	51.3281	-0.426187
1	51.9574	-2.29966
1	52.2067	-1.6212
1	51.927	0.705913
1	44.4152	4.29253
1	49.5384	3.70332
1	51.4804	11.9559
1	48.2723	16.3518
1	51.4458	7.26781
1	45.0373	35.3426
1	52.003	-0.40814
1	52.6867	-2.67157
1	49.1537	7.78207
1	47.09	15.4225
1	49.2755	17.7191
1	49.7737	8.5986
1	51.5246	-0.122414
1	52.0838	-0.260013
1	52.3299	4.81122
1	55.815	12.5243
1	43.354	-8.27452
1	52.6249	13.3737
1	48.3887	2.808
1	49.8577	8.63803
1	51.3673	7.48194
1	52.0806	-0.553607
1	51.8727	20.1695
1	48.1672	-1.5775
1	46.413	3.31913
1	51.535	7.13483
1	49.11	8.27131
1	49.9533	8.4478
1	52.1667	12.7604
1	52.1301	11.5034
1	51.0982	7.07276
1	49.7702	11.4281
1	51.4876	7.03548
1	53.598	10.1182
1	48.219	16.3535
1	52.2392	15.568
1	49.04	2.05115
1	44.4059	0.60033
1	43.529	1.40195
1	48.8816	2.42022
1	48.2228	3.1424
1	51.1746	4.45203
1	57.7298	14.3917
1	49.7948	8.34593
1	46.3169	-0.430086
1	53.2752	-1.35888
1	57.6721	12.0794
1	50.7889	2.47664
1	47.6584	-0.44034
1	42.0038	1.97669
1	44.0209	4.42276
1	51.4334	-2.10928
1	51.4085	-2.23502
1	48.9492	0.382156
1	47.0532	18.7612
1	49.3075	12.8619
1	42.1771	2.47322
1	51.3397	12.3714
1	45.4316	4.38627
1	56.0531	14.1763
1	43.0007	1.13408
1	43.5983	1.47081
1	43.1105	1.47744
1	48.805	12.9524
1	55.1539	-1.67227
1	53.3685	-0.756988
1	51.5508	6.87607
1	51.0112	11.52
1	52.3903	13.0274
1	52.3467	0.218371
1	52.0878	-0.32432
1	51.6659	0.579683
1	53.3705	-2.87972
1	52.5475	1.31041
1	52.3994	0.754579
1	58.382	26.701
1	51.2995	-0.571397
1	51.3066	-0.489399
1	52.0054	-0.315122
1	51.8875	-0.43288
1	51.4255	-0.594009
1	51.6195	-1.11359
1	53.9181	27.6101
1	56.7591	16.6478
1	48.9112	9.19313
1	51.486	5.02879
1	52.076	8.55859
1	51.6539	3.92

## Sheet: Macrosaccus robiniella
Macrosaccus robiniella	decimalLat	decimalLon
1	51.3742	6.74316
1	53.2305	10.3928
1	50.1643	7.29737
1	51.3051	7.34372
1	52.35	7.632
1	51.1942	6.76157
1	50.845	6.27707
1	50.9485	6.0322
1	49.9479	8.31391
1	51.8665	19.5522
1	50.4281	30.6562
1	51.5684	36.0853
1	51.0874	13.7089
1	51.3154	13.9699
1	48.8184	10.4633
1	51.0902	12.6183
1	51.2721	14.0793
1	51.1089	13.9123
1	51.5359	14.6396
1	53.6299	19.5951
1	46.6272	14.3384
1	48.5886	13.5266
1	46.2047	20.1894
1	49.5167	6.33507
1	48.2903	7.71632
1	52.4891	13.2542
1	50.1041	7.13987
1	50.0147	6.64755
1	50.6267	6.70556
1	51.8878	12.6108
1	52.3393	13.216
1	50.7612	7.51163
1	51.391	7.06402
1	53.4695	10.6415
1	51.4439	7.56175
1	52.4548	9.98325
1	51.9077	7.63625
1	51.8546	12.7714
1	49.773	6.66992
1	51.7844	6.09379
1	50.7407	7.41884
1	50.81	7.08
1	53.3547	10.8181
1	50.0143	8.20911
1	51.5355	9.95733
1	47.4273	19.4443
1	54.6346	24.9392
1	51.3253	12.2964
1	50.8258	12.4179
1	44.946	9.39493
1	48.4879	8.98717
1	52.626	13.3741
1	52.5755	13.3765
1	52.6179	13.463
1	45.8045	21.2659
1	47.5976	18.9744
1	52.4006	9.21661
1	49.9999	6.88566
1	50.6135	8.60247
1	49.3031	7.2841
1	51.3097	6.15539
1	50.6897	7.02565
1	51.4915	7.01527
1	49.5358	8.44411
1	51.1938	6.97165
1	48.205	16.2368
1	49.4575	8.46186
1	49.9654	7.10071
1	47.7071	9.55626
1	50.9913	7.0401
1	52.3847	9.68828
1	51.9706	7.625
1	49.3076	12.8619
1	49.5427	5.82482
1	51.2842	12.353
1	49.1253	12.1416
1	53.8439	27.531
1	42.8039	23.4574
1	52.2833	35.3791
1	43.9981	7.52192
1	43.8658	7.44915
1	45.396	8.97862
1	51.4455	9.66853
1	54.7033	25.2645
1	51.3085	11.8071
1	50.7046	12.5054
1	51.4762	6.85913
1	51.3226	12.5714
1	53.2575	10.8177
1	52.1111	8.66607
1	51.2863	6.34282
1	49.9998	6.56941
1	49.9349	9.02673
1	49.8357	7.83539
1	50.2935	7.60934
1	50.801	7.24254
1	51.3491	6.24033
1	53.5338	10.1536
1	52.0197	7.60712
1	52.5936	7.28932
1	50.7102	6.44284
1	46.8738	15.8646
1	44.8822	0.89043
1	52.0999	4.30368
1	47.054	18.771
1	48.8995	9.25588
1	45.4342	40.8288
1	50.3411	18.9322
1	48.1771	16.4849
1	52.3521	35.3467
1	52.1757	8.86199
1	49.9743	6.74079
1	50.7293	6.18231
1	45.4865	40.8231
1	48.1436	11.5879
1	45.1901	9.12942
1	52.528	13.0599
1	52.4419	13.2092
1	50.4645	30.4217
1	46.0606	14.4945
1	49.9782	33.6174
1	52.973	36.0999
1	45.0716	5.05614
1	49.9461	9.1851
1	50.7834	6.09554
1	44.1447	20.6683
1	51.4218	10.9494
1	50.187	28.6554
1	49.8036	7.74302
1	44.5023	4.69119
1	49.4021	8.16908
1	51.4483	6.70816
1	51.4257	6.9092
1	51.4899	9.12124
1	51.545	6.71113
1	50.79	6.88
1	52.277	35.2234
1	52.1566	12.6529
1	54.856	24.0461
1	45.4748	13.5902
1	50.078	14.4499
1	49.5872	11.0333
1	51.9127	4.3916
1	51.8832	4.5215
1	51.9362	4.5147
1	52.1587	5.2905
1	51.8629	4.3506
1	44.9286	10.5229
1	48.7516	12.814
1	52.7318	12.2542
1	44.3219	11.347
1	52.097	23.7314
1	52.6056	12.9899
1	50.0748	9.06427
1	50.4028	4.44434
1	44.8326	38.3804
1	53.6814	23.8204
1	53.9176	27.6131
1	44.4725	11.283
1	48.4883	15.6964
1	53.9137	30.3245
1	53.7443	23.8231
1	46.5125	14.8573
1	45.5682	14.148
1	52.4038	13.3621
1	51.1104	7.00539
1	50.2631	7.44083
1	50.0704	20.0316
1	51.545	6.87643
1	51.1227	6.81564
1	52.4135	16.9502
1	50.6068	7.5518
1	50.23	7.21
1	51.206	7.18051
1	50.8135	7.15299
1	50.94	6.89873
1	51.2037	7.11026
1	49.472	6.0754
1	50.8264	6.99983
1	50.7731	7.3125
1	46.5028	15.8445
1	46.4284	14.0808
1	46.3218	15.2427
1	45.9379	13.6591
1	46.6751	16.1256
1	46.1455	15.0206
1	46.6839	16.2134
1	46.3969	15.6138
1	46.1045	14.5163
1	46.6773	16.3874
1	46.0054	15.3209
1	46.508	15.6214
1	46.4	15.8622
1	45.7601	15.0564
1	45.7437	14.1841
1	46.0871	15.1833
1	55.702	12.559
1	47.5228	7.79865
1	47.5833	7.63333
1	47.4667	7.81667
1	47.59	7.57
1	45.4669	9.19
1	47.79	7.51
1	46.7405	11.6521
1	47.2516	11.3224
1	47.252	9.60238
1	48.7455	16.8227
1	48.6	17
1	50.0833	14.3167
1	46.6322	14.1452
1	48.2756	14.4292
1	48.0667	14.4333
1	48.7833	9.18333
1	52.4075	12.4158
1	48.2	16.3667
1	47.8737	17.2687
1	46.1547	17.9174
1	51.9833	5.91667
1	46.1165	19.7237
1	51.2966	12.4605
1	44.1255	18.5806
1	50.0603	18.9394
1	50.2667	19.0167
1	50.6667	17.9333
1	51.1	17.0333
1	51.5411	20.1381
1	50.8672	20.5874
1	46.3858	16.4333
1	41.6953	2.44583
1	51.2333	5.3
1	42.7	23.33
1	51.2167	22.7
1	53.0097	18.5737
1	53.0304	18.6667
1	51.8919	19.3111
1	51.9333	15.5
1	50.0614	19.9372
1	52.1417	21.0333
1	50.0333	22
1	45.2617	24.3296
1	49.83	24.0142
1	53.1161	23.1612
1	43.9603	23.0102
1	43.5991	6.76455
1	52.7039	23.8525
1	51.3833	22.5
1	51.7591	19.419
1	50.8667	21.8667
1	51.5269	20.2214
1	52.9425	14.1547
1	50.4842	21.9928
1	53.2333	34.3667
1	47.065	5.56782
1	50.2067	19.8292
1	53.3992	19.5769
1	52.9167	18.9833
1	48.4361	35.0432
1	49.59	36.43
1	52.3833	23.0333
1	50.6842	21.7883
1	41	20
1	45.3667	39.4333
1	54.2333	28.5
1	44.28	4.57786
1	53.6833	21.2667
1	48.0028	37.8053
1	54.0319	21.7478
1	47.2333	39.7
1	44.1167	42.9833
1	44.2167	43.1333
1	43.4155	43.7894
1	43.3458	44.2028
1	43.2637	44.2656
1	43.1569	44.6879
1	43.5442	44.7521
1	43.6833	45.3667
1	43.5167	46.3333
1	43.9521	46.7616
1	54.025	23.0464

## Sheet: Obolodiplosis robiniae
Obolodiplosis robiniae	decimalLat	decimalLon
1	51.4444	-0.312925
1	52.4743	13.2348
1	51.564	-0.17807
1	52.5358	13.3837
1	47.1211	18.8723
1	52.4245	13.2399
1	50.0039	2.64883
1	49.8401	2.11384
1	49.8367	2.30204
1	49.8305	2.19475
1	49.96	2.09336
1	49.7912	2.04079
1	49.8482	2.57053
1	49.9297	2.16468
1	49.8261	2.48777
1	51.3946	12.7588
1	52.7854	-1.23117
1	52.6495	-1.1374
1	50.8507	6.27196
1	46.7014	1.20245
1	50.0004	6.88578
1	51.7393	5.97464
1	41.991	1.94409
1	49.3802	-1.59092
1	51.0646	6.9895
1	51.4763	-0.191103
1	50.4022	7.50975
1	53.2391	10.4712
1	51.4521	6.81854
1	51.134	6.10572
1	43.3475	-2.65775
1	51.292	6.3349
1	51.5129	7.01876
1	51.3942	6.82645
1	51.562	7.04138
1	51.5678	7.16377
1	47.8182	16.7889
1	44.263	19.8974
1	44.833	38.38
1	51.4875	7.11222
1	51.3449	6.89235
1	42.6285	3.02432
1	51.0666	13.7726
1	47.4943	19.0759
1	52.3755	12.4885
1	51.4067	7.18368
1	51.4888	7.4786
1	47.082	15.4298
1	53.4107	-2.97863
1	52.4724	13.7792
1	52.4007	13.0412
1	51.1407	6.87607
1	51.393	7.05509
1	52.4927	13.7097
1	52.2615	12.3107
1	56.0746	12.4148
1	52.0999	4.30367
1	49.3075	12.8619
1	48.1	-1.72845
1	48.1787	-1.58372
1	49.9775	7.86585
1	52.528	13.06
1	50.9682	14.0844
1	47.9975	-1.75185
1	53.002	-1.19623
1	55.6046	13.0031
1	52.3957	4.59231
1	53.6029	-3.04489
1	52.3547	9.74995
1	48.8995	9.25592
1	52.732	12.2524
1	45.8045	21.2659
1	47.9014	-2.46025
1	48.8337	9.38283
1	55.7996	12.496
1	52.4006	9.21661
1	49.3461	8.35895
1	40.6211	-8.70078
1	51.8726	20.1695
1	50.0405	36.2103
1	52.4063	12.9633
1	49.7561	8.52111
1	49.693	8.54146
1	51.5898	6.85847
1	50.8509	12.9074
1	55.0821	15.0551
1	55.6752	9.38105
1	41.2993	-8.21034
1	53.3784	-2.88973
1	46.0521	14.473
1	52.6383	13.2328
1	52.2396	12.9672
1	51.515	7.40238
1	51.0862	12.6201
1	52.4057	13.5588
1	52.1667	12.7604
1	52.3862	12.2137
1	52.4565	13.0646
1	48.7958	9.18553
1	52.2994	13.1098
1	52.0788	12.8243
1	52.4977	13.4812
1	52.5762	12.933
1	50.9196	14.1521
1	52.203	12.8773
1	52.4277	12.4954
1	51.6229	7.61377
1	52.6206	12.7367
1	48.9015	9.43153
1	52.3334	12.4189
1	47.7945	9.03361
1	50.7414	7.08131
1	52.6061	13.2993
1	51.8836	11.5024
1	52.4	13.1145
1	52.354	13.1733
1	52.4211	13.6307
1	40.5524	-8.73006
1	52.7169	-2.51046
1	48.3174	0.80416
1	45.2012	2.23111
1	55.1761	10.2509
1	40.5321	-8.5761
1	40.4852	-8.75583
1	50.9776	5.47446
1	47.4796	6.34794
1	44.4925	6.23249
1	43.8878	1.26996
1	55.1011	10.2231
1	55.4949	9.48262
1	54.7669	11.8916
1	54.8189	11.5154
1	55.3966	10.3966
1	55.3088	10.8074
1	55.455	10.6616
1	55.675	12.5503
1	54.9937	12.2841
1	55.7542	12.2952
1	55.9398	12.3051
1	55.9814	12.3957
1	55.2462	9.52717
1	54.8399	9.36654
1	55.6804	11.0798
1	55.1104	12.0329
1	54.9955	12.0287
1	55.0445	11.8822
1	55.4017	11.3508
1	55.2315	11.7583
1	55.0032	12.1028
1	52.9196	-1.46472
1	51.4323	6.8956
1	49.5465	32.6792
1	38.0013	23.7591
1	52.5537	-1.38043
1	55.6974	13.1873
1	50.9286	4.32007
1	39.6191	-8.40968
1	51.1475	-3.27248
1	45.4342	40.8288
1	50.6077	3.14212
1	51.205	41.7195
1	55.7255	12.4752
1	51.5247	9.96776
1	54.8787	24.0046
1	45.2771	2.22378
1	45.2007	2.04006
1	48.2223	16.3417
1	51.3021	6.15364
1	51.5449	6.71113
1	50.7704	7.3856
1	51.1104	7.00539
1	50.8263	7.11437
1	50.7588	7.22323
1	48.1268	7.26039
1	50.7725	7.28827
1	44.1809	5.12326
1	49.5133	6.2425
1	50.3968	7.26725
1	50.6791	2.7914
1	49.2642	3.74245
1	48.0933	7.6791
1	51.863	6.1774
1	49.9219	7.08449
1	52.4065	0.752403
1	51.8558	6.2508
1	50.0323	7.17332
1	50.6136	3.03143
1	50.2299	5.23417
1	48.4006	-2.91012
1	44.9105	0.630611
1	51.6795	9.72598
1	49.9845	7.95173
1	45.7143	5.83023
1	49.7694	8.59056
1	52.3302	13.0123
1	52.4883	12.9395
1	52.1192	11.6645
1	52.449	12.0009
1	52.332	12.9192
1	52.3925	13.8581
1	51.4825	7.19848
1	52.4015	12.8952
1	52.443	12.1454
1	49.108	8.37304
1	50.9703	6.8631
1	51.0105	11.5266
1	48.3268	8.81752
1	51.1622	-0.586633
1	47.8176	-3.28156
1	44.8111	0.874909
1	46.4803	-0.831821
1	48.1045	-1.66025
1	52.6262	-0.549934
1	52.5267	-1.22339
1	52.6017	-1.08726
1	53.2247	6.53677
1	52.6456	-1.45976
1	52.6565	-1.32361
1	57.3158	18.5788
1	53.9194	27.602
1	56.2	15.5723
1	56.0558	12.7116
1	52.4021	13.3641
1	47.889	-2.73449
1	55.5214	12.9978
1	57.6833	11.9335
1	51.4572	-2.56952
1	45.4711	13.7541
1	53.6794	23.8424
1	56.7591	16.6478
1	47.3311	6.13712
1	46.6728	16.1265
1	46.4309	14.074
1	45.7987	14.1728
1	45.8549	13.9611
1	46.1437	15.0114
1	45.7601	15.0565
1	46.0506	14.831
1	46.534	14.9093
1	46.6769	16.3871
1	46.6826	16.2148
1	46.5348	15.5605
1	46.0817	15.6415
1	46.5081	15.6214
1	45.934	13.6449
1	45.5456	14.2373
1	46.289	14.7912
1	46.539	16.2747
1	38.7127	-9.13127
1	56.7759	16.5741
1	47.5577	8.05676
1	53.3663	5.2068
1	53.0711	15.6965
1	53.0496	14.9121
1	53.1681	15.4177
1	53.0469	15.9434
1	51.8132	5.18237
1	52.0805	23.6565
1	53.1952	15.2058
1	50.0884	6.7563
1	53.3131	15.4612
1	47.5889	7.83008
1	52.0221	4.85736
1	50.1778	6.83371
1	53.2498	24.428
1	53.192	15.3453
1	47.5546	7.58918
1	50.0237	6.76024
1	47.4809	7.7375
1	53.329	16.0421
1	52.2149	27.8639
1	51.9866	5.02974
1	52.6283	6.55488
1	47.533	7.72236
1	47.5514	7.95308
1	53.382	5.28772
1	52.6745	6.65574
1	50.1754	6.62883
1	52.3457	4.87424
1	53.0546	15.5981
1	53.2137	15.7418
1	51.6539	3.92
1	47.4033	7.42876
1	55.9355	13.5348
1	57.2475	17.0057
1	48.3584	8.95008
1	45.6667	12.15
1	46.5	11.35
1	50.0833	14.4167
1	46.1167	14.8167
1	45.0781	14.1617
1	50.85	4.35
1	39.5463	15.8882
1	48.7941	9.47917
1	51.5717	14.3794
1	47.1068	17.5637
1	48.1439	17.1097
1	48.3069	18.0864
1	50.45	30.5233
1	48.0028	37.8053
1	49.5444	6.3667
1	44.75	19.7
1	48.1667	15.0667
1	37.652	15.1941
1	49.5994	18.1411
1	44.4325	26.1039
1	52.2111	5.29222
1	47.0833	8.3
1	44.84	-0.58
1	50.0614	19.9372
1	41	20
1	51.7517	-1.24704
1	41.6	21.7
1	42.8581	19.294
1	44.75	17.3167
1	39.5833	19.8667
1	49.1159	6.0299
1	52.8551	29.0539
1	42.15	9.08333
1	39.0833	-9.25
1	39.4	-9.13333
1	47.2569	28.5532
1	43.5853	39.7203
1	55.8917	23.8833
1	56.9489	24.1064
1	49.0616	2.10736
1	52.5333	31.9333
1	44.1394	43.0169
1	44.0208	2.19128
1	47.3864	-0.786284
1	47.2333	39.7
1	46.4836	41.9159
1	46.0833	41.9333
1	45.3167	41.5333
1	44.0596	45.3055
1	47.1	39.4167
1	47.0591	39.3103
1	44.8631	40.7408
1	46.4333	41.5833
1	46.2276	42.5478
1	45.6167	38.9333
1	45.25	38.1167
1	45.2667	37.3667
1	45.4802	41.0911
1	45.9072	43.3558
1	44.2167	43.1333
1	43.3458	44.2028
1	43.2637	44.2656
1	43.1569	44.6879
1	43.5442	44.7521
1	43.6833	45.3667
1	43.5167	46.3333
1	43.9521	46.7616

## Sheet: Parectopa robiniella
Parectopa robiniella	decimalLat	decimalLon
1	51.8853	12.6892
1	51.8861	12.9254
1	46.6092	14.2501
1	45.5773	9.1824
1	47.8976	18.8773
1	48.37	15.69
1	47.9528	18.7774
1	51.0756	13.7616
1	51.924	15.4779
1	52.1373	13.3492
1	49.1408	2.50936
1	45.5739	3.31318
1	45.5455	3.24473
1	45.483	3.36139
1	51.3026	14.0078
1	46.8323	13.3684
1	48.3975	16.8509
1	43.3059	-2.89515
1	51.0902	12.6183
1	51.2721	14.0793
1	51.5415	14.6368
1	51.2978	14.5557
1	51.3946	12.7588
1	47.0846	15.4513
1	48.5885	13.5272
1	48.2202	14.2038
1	46.8736	15.8646
1	48.004	18.8223
1	52.4033	16.8509
1	45.6819	39.6043
1	50.5831	30.01
1	51.0722	23.6196
1	48.6475	22.3075
1	45.0727	4.80798
1	51.8684	19.5579
1	48.4875	34.9186
1	47.0812	15.596
1	52.1062	21.1009
1	46.158	8.76264
1	49.9903	14.4025
1	45.6977	8.72521
1	44.4994	7.70068
1	52.489	13.2584
1	45.7436	8.49317
1	48.3813	0.67765
1	50.2056	15.9009
1	50.0768	18.4172
1	47.7329	16.2249
1	52.3503	35.5078
1	48.2657	16.2466
1	46.9314	16.0489
1	48.1431	16.2523
1	51.8222	19.4152
1	48.2895	16.4317
1	50.4272	30.4943
1	44.7928	7.66493
1	47.5468	19.1547
1	47.2027	16.6928
1	48.445	15.7211
1	51.5203	9.91206
1	50.0147	9.01999
1	52.3076	10.4771
1	50.0817	14.6688
1	46.1684	8.9239
1	49.166	6.77543
1	49.7764	8.60897
1	52.3392	13.2161
1	46.9916	3.90736
1	52.3933	13.6524
1	43.3285	-1.92896
1	51.1509	6.16444
1	51.3049	6.16042
1	52.4741	14.0687
1	51.8878	12.6108
1	51.4132	6.73031
1	51.4221	7.09761
1	53.3548	10.8181
1	53.4696	10.6415
1	50.7611	7.51166
1	50.8505	6.272
1	51.543	14.7759
1	50.5975	36.5375
1	50.4838	30.4227
1	48.5946	15.6533
1	48.5204	34.7977
1	50.3026	30.3135
1	51.0871	13.8302
1	50.3368	30.4894
1	48.1931	16.428
1	50.701	29.599
1	43.5826	-1.41006
1	43.694	-1.37797
1	48.7585	11.7905
1	50.4281	30.656
1	52.3825	12.5066
1	50.9198	6.78524
1	50.8287	6.9978
1	49.108	8.37304
1	52.4273	12.5352
1	52.5032	13.3795
1	47.1115	15.3975
1	52.3472	12.3803
1	52.2853	12.4318
1	52.2615	12.3107
1	52.4174	13.0704
1	52.4786	13.7631
1	49.2729	17.7172
1	50.0434	14.3604
1	52.3847	14.6372
1	46.1672	8.85872
1	43.2145	11.2568
1	52.5537	14.1501
1	48.5552	15.8913
1	47.9975	-1.75234
1	49.6517	7.72348
1	49.9747	36.1389
1	45.6717	8.19215
1	49.9288	14.1888
1	47.194	16.2573
1	44.1886	42.6422
1	52.4532	13.6527
1	52.618	13.4631
1	49.1715	2.20361
1	52.3332	14.8646
1	49.7213	31.532
1	49.4484	11.134
1	45.2228	9.05808
1	48.2903	7.71632
1	48.3433	16.0579
1	45.8045	21.2659
1	48.5042	15.8225
1	52.6526	13.395
1	47.473	1.87502
1	46.2057	4.1892
1	50.838	14.3573
1	46.7013	1.20191
1	49.1918	6.85239
1	50.7706	7.3856
1	53.2393	10.47
1	44.7341	12.2395
1	50.962	14.0718
1	43.3525	-2.65304
1	47.2553	3.65177
1	49.7564	31.2101
1	51.1472	13.4815
1	47.2903	20.4139
1	45.6873	4.20519
1	46.8548	17.5204
1	44.3002	11.1878
1	43.1373	-1.5395
1	44.1972	19.3871
1	46.527	2.44527
1	47.8818	6.38482
1	54.0525	23.1734
1	48.3665	7.41972
1	49.9699	8.40021
1	46.6343	14.0714
1	49.3139	8.31892
1	50.14	27.721
1	52.3676	13.0389
1	49.6857	8.55615
1	49.7561	8.52111
1	52.4063	12.9633
1	52.0969	12.7805
1	52.2396	12.9672
1	49.5811	8.58192
1	49.8453	7.85005
1	52.5982	13.2307
1	49.8578	8.6126
1	52.399	13.5735
1	52.6563	13.5837
1	52.5139	13.7042
1	52.4764	13.5827
1	52.5976	13.898
1	51.4942	14.1188
1	50.9196	14.1521
1	51.4677	14.3715
1	48.9015	9.43153
1	49.3349	8.54419
1	52.2959	13.0885
1	52.6061	13.2993
1	50.8338	6.86138
1	52.5921	13.5574
1	52.203	12.8773
1	51.5457	6.99356
1	50.2019	8.50518
1	52.3544	13.1474
1	50.9673	6.66367
1	51.4048	14.3971
1	50.8509	12.9074
1	48.3437	16.2384
1	52.8264	13.8006
1	50.0298	36.2368
1	48.506	15.6142
1	50.5996	29.9523
1	52.3015	10.396
1	50.4009	30.7358
1	49.5358	8.44411
1	50.2621	7.43875
1	53.2566	10.8186
1	47.3314	0.71604
1	47.2847	0.70619
1	47.8162	2.43682
1	47.3392	4.99754
1	43.9955	7.58415
1	44.0056	7.33519
1	43.8658	7.44915
1	43.9981	7.52192
1	44.4925	6.23249
1	45.6719	5.73613
1	44.8354	4.68975
1	48.8859	5.25141
1	44.5407	1.22353
1	44.1644	1.46612
1	44.2869	1.42398
1	44.7629	1.34352
1	44.7935	1.46538
1	42.88	1.64382
1	53.844	27.531
1	51.165	6.80589
1	51.4455	9.66853
1	50.7718	7.03159
1	54.7536	25.2644
1	54.7453	25.3858
1	54.9206	23.8509
1	55.5624	24.6264
1	54.8702	23.9128
1	54.6791	25.2301
1	54.1502	24.1611
1	48.9807	21.1846
1	47.046	15.3825
1	50.801	7.24254
1	50.126	8.8105
1	46.0744	2.09093
1	51.3554	6.75725
1	48.0633	7.67294
1	49.9349	9.02673
1	45.6732	3.16408
1	47.7229	16.4517
1	47.5976	18.9745
1	48.2341	15.288
1	43.6216	13.5216
1	46.0315	25.8232
1	48.9049	17.0481
1	47.8741	7.56402
1	45.7956	9.25106
1	49.8927	24.8702
1	47.5731	21.6239
1	50.4033	33.4604
1	50.0598	36.118
1	47.7951	2.19796
1	50.1056	29.9447
1	50.1425	14.4007
1	52.8835	27.9234
1	52.4792	23.7787
1	48.0004	16.2777
1	46.7235	15.8125
1	50.3812	30.5059
1	47.1767	5.7391
1	48.8966	9.25669
1	50.2846	30.5761
1	47.0669	18.7621
1	48.2825	17.0362
1	49.2398	11.094
1	52.5703	13.3945
1	46.3312	13.5228
1	50.1632	7.29673
1	55.7311	21.1108
1	52.2178	21.0261
1	51.2078	27.9949
1	50.5189	30.5279
1	45.4865	40.8231
1	52.515	25.8328
1	44.0143	20.5104
1	44.4113	18.6496
1	50.4755	30.3354
1	47.9458	20.0237
1	46.8927	16.1435
1	51.3401	31.1161
1	48.0626	23.349
1	47.9888	0.251855
1	47.5115	19.2453
1	50.0964	27.6878
1	47.7463	27.9174
1	50.0442	19.9614
1	50.3904	18.5896
1	46.2763	15.0013
1	52.3497	20.3042
1	44.833	38.3827
1	48.2223	16.3417
1	45.6267	25.4217
1	46.1302	14.6026
1	49.9907	8.04235
1	52.438	13.1999
1	46.1502	15.0777
1	45.9261	15.553
1	48.23	14.9
1	48.6	15.9833
1	48.5833	16.75
1	48.35	15.75
1	48.06	14.43
1	48.15	14.49
1	48.26	14.41
1	46.3884	14.0267
1	46.0986	13.6507
1	52.5295	13.0609
1	50.1793	27.3078
1	55.9034	37.8496
1	43.1098	1.22795
1	47.7963	16.5727
1	49.4873	8.27474
1	45.247	2.21136
1	48.0074	7.76229
1	45.8219	14.2469
1	46.1087	12.195
1	46.8473	16.3987
1	47.4713	18.9643
1	51.3137	14.6419
1	45.0542	5.70258
1	47.6431	6.23934
1	47.3499	3.95621
1	45.2403	20.1525
1	46.5643	2.59858
1	52.5527	24.0411
1	49.3266	4.87952
1	46.6752	4.14551
1	44.145	20.6706
1	50.187	28.6554
1	49.2948	32.0053
1	50.0774	31.2948
1	44.5023	4.69119
1	49.8036	7.74302
1	49.4066	8.17557
1	48.0951	7.5804
1	44.7192	-0.61499
1	47.3734	15.3164
1	46.7789	23.5186
1	51.918	30.7801
1	49.1535	16.3612
1	48.4846	16.6773
1	55.0454	25.4593
1	43.1157	44.6174
1	45.818	4.61321
1	48.2551	15.3661
1	50.4723	30.6088
1	48.059	14.7144
1	49.5833	34.5213
1	50.7866	30.7724
1	49.243	17.3614
1	49.5406	8.24146
1	52.2832	35.3793
1	48.1507	16.3707
1	45.0999	7.24116
1	45.1721	9.13548
1	50.0199	8.3969
1	46.2866	14.3325
1	46.3678	14.0938
1	51.2247	14.8275
1	50.4968	30.7238
1	45.8773	5.95476
1	45.7222	9.6465
1	54.856	24.0461
1	52.2236	13.9565
1	52.3236	13.3733
1	52.332	12.9192
1	49.2443	8.51914
1	52.545	12.9659
1	52.4015	12.8952
1	52.4318	12.1122
1	52.498	12.9716
1	51.0361	11.5087
1	52.1192	11.6645
1	50.9877	6.87831
1	49.1015	9.03056
1	49.0751	8.85883
1	52.3236	13.4566
1	52.5455	13.2843
1	52.3925	13.8581
1	52.4442	12.0211
1	50.0727	9.04534
1	52.5252	10.1346
1	52.472	13.0763
1	48.3268	8.81752
1	51.9655	7.9631
1	52.5367	13.4622
1	52.3846	13.7882
1	52.6168	10.1131
1	52.3171	13.0037
1	45.9394	13.6707
1	45.9502	15.4689
1	46.2468	14.4124
1	45.9721	15.5862
1	46.005	15.4139
1	45.4748	13.5902
1	50.9469	31.3582
1	50.9454	30.8945
1	52.097	23.7314
1	50.1629	31.044
1	51.28	31.1689
1	49.8567	14.922
1	49.1092	16.9302
1	45.7821	9.13181
1	49.9781	33.6174
1	46.0334	14.5447
1	46.1173	13.8062
1	46.1988	13.7406
1	46.1459	14.3898
1	50.4693	30.5429
1	46.0648	14.4887
1	46.1613	9.9978
1	52.3333	35.3437
1	48.5172	16.9097
1	50.7176	12.5356
1	42.2454	2.69073
1	48.5314	15.6949
1	46.5007	15.7191
1	46.5613	15.679
1	52.6055	12.99
1	52.284	20.5648
1	46.163	14.2969
1	45.6547	14.8547
1	52.0965	24.2285
1	53.9192	27.6026
1	51.9863	24.2092
1	46.392	15.0547
1	46.3541	15.7699
1	46.5745	15.0233
1	46.569	16.4686
1	45.5682	14.148
1	45.9748	8.9141
1	50.8263	7.11439
1	51.446	6.81094
1	50.7349	6.17221
1	44.4229	-0.498958
1	50.0636	20.0475
1	50.402	7.25026
1	50.7729	7.31382
1	46.8712	4.00458
1	50.23	7.21
1	46.5028	15.8445
1	46.4755	15.6061
1	52.7194	25.4359
1	46.2288	15.2566
1	46.0138	15.6875
1	46.1808	11.2646
1	54.1665	25.0053
1	48.3457	2.75851
1	46.5942	1.01553
1	46.2287	14.577
1	52.4836	13.4714
1	51.073	13.9681
1	49.6165	6.53288
1	45.9284	15.6774
1	45.887	15.605
1	46.6875	15.7109
1	46.613	15.6369
1	46.1615	15.2293
1	46.8251	16.2721
1	46.6807	15.639
1	46.6362	15.5563
1	46.3392	14.176
1	45.7615	15.1454
1	44.1589	20.0146
1	46.6012	15.1495
1	46.5728	16.2092
1	46.6826	16.2148
1	46.1165	14.469
1	46.5327	16.3228
1	45.8481	15.3812
1	46.0658	14.8413
1	45.8346	15.065
1	46.3768	15.9972
1	46.2316	15.3259
1	46.6718	16.1262
1	46.3557	15.1233
1	46.0087	15.4746
1	46.835	16.2095
1	46.0053	15.321
1	46.3611	15.2781
1	46.1786	14.6041
1	45.8549	13.9611
1	45.603	15.2533
1	46.3969	15.6138
1	46.2427	13.4572
1	46.6008	16.3676
1	46.6731	16.0046
1	46.4	15.8622
1	45.7601	15.0565
1	46.1002	14.7592
1	46.1388	14.8291
1	46.3212	14.8675
1	46.6769	16.3872
1	46.5412	14.9534
1	46.535	15.5664
1	46.0811	15.6409
1	45.7447	14.1836
1	46.5418	15.4991
1	46.1102	15.4994
1	46.1404	15.3883
1	46.4311	14.0731
1	46.2797	15.2705
1	46.2367	15.1504
1	46.3326	15.5116
1	46.0866	15.178
1	46.0651	15.0401
1	45.928	15.0977
1	45.5441	14.2383
1	46.2891	14.7909
1	45.7766	8.90795
1	50.1266	8.65783
1	48.404	8.76713
1	51.4233	9.14972
1	50.0806	8.5853
1	48.5057	8.99664
1	50.2284	10.1793
1	50.1264	9.89954
1	49.017	8.40812
1	49.9804	8.63877
1	48.9079	8.35686
1	50.0972	19.0614
1	50.6667	18.4667
1	52.9167	18.9833
1	50.8886	17.8447
1	53.3992	9.57694
1	54.0319	21.7478
1	48.8467	9.17423
1	49.4075	6.72589
1	50.1647	5.05163
1	51.7864	22.5722
1	50.6842	21.7883
1	50.6513	17.9237
1	49.2155	8.38378
1	49.0266	37.557
1	54.8	21.4167
1	45.0333	38.9667
1	53.6667	23.8333
1	43.5853	39.7203
1	45.3	34.4
1	54.025	23.0464
1	50.8906	11.6203
1	47.2333	39.7
1	52.1441	9.94352
1	51.8338	11.0713
1	49.4927	6.36129
1	52.9631	7.0978
1	46.0833	41.9333
1	44.0596	45.3055
1	43.3458	44.2028
1	43.2637	44.2656
1	43.1569	44.6879
1	43.5442	44.7521
1	43.6833	45.3667
1	43.9521	46.7616
