# Supplementary material for: A Host Tree and Its Specialist Insects: Black Locust (Robinia pseudoacacia) Availability Largely Determines the Future Range Dynamics of Its Specialist Insects in Europe
Source: Insects. 2024 Oct 2;15(10):765. doi: 10.3390/insects15100765 (PMC11514610; doi:10.3390/insects15100765)
Supplement: Supplementary file 1 [file insects-15-00765-s001.zip › Supplemental Material S2.xlsx]

## Sheet: Robinia pseudoacacia
S2 Variable importance scores in the preliminary models
Predictors	Importance values
bio5	0.0964596
bio4	0.0718771
bio7	0.0478751
bio11	0.0441794
bio6	0.0338919
bio17	0.0255842
primf	0.020084
urban	0.0162373
bio1	0.0151972
bio10	0.0139706
bio18	0.00804856
primn	0.00788833
bio12	0.00704533
bio3	0.005192
bio16	0.00412811
bio15	0.00356033
bio2	0.003331
ele	0.00277744
bio19	0.00238444
bio13	0.00221978
bio8	0.00203122
paster	0.00192756
cropland	0.00182411
secdn	0.00107233
slope	0.000699667
bio14	0.000690111
bio9	0.000443333
rang	0.000305444
clay	0.000145778
tteb	0.000137778
silt	0.000131778
soilcec2	0.000129667
texture	0.000114333
secdf	0.000112889
t_bs3	6.68889e-05
gravel	6.04444e-05
refdepth	5.93333e-05
sand	5.5e-05
organicc2	5.04444e-05
bulkdensity3	4.44444e-05
aspect	4.44444e-05
phzhi3	3.45556e-05
awcclass	2.86667e-05
tesp	1.78889e-05
drainage	1.77778e-05
topece	1.57778e-05

## Sheet: Euura tibialis
Predictors	Importance values
mean	0.767379
bio4	0.0970803
bio11	0.0725753
bio6	0.0487081
bio16	0.0366798
urban	0.0265854
bio3	0.0201681
bio12	0.0188814
bio2	0.0180393
secdf	0.0178151
paster	0.0159716
bio9	0.0145454
bio18	0.0129018
bio1	0.012219
bio8	0.0112767
primf	0.0107008
ele	0.0101353
bio5	0.00913878
bio7	0.00857822
rang	0.00714056
bio19	0.00697844
secdn	0.00357067
slope	0.00331589
bio15	0.00274022
primn	0.00195267
cropland	0.00189033
bio17	0.001425
aspect	0.000641667
bio14	0.000564889
bio13	0.000433
bio10	0.000373

## Sheet: Macrosaccus robiniella
Predictors	Importance values
mean	0.395838
bio1	0.0640357
urban	0.0533631
bio3	0.0318144
bio6	0.030809
bio4	0.0280378
bio11	0.0233743
bio10	0.022333
ele	0.0127713
bio18	0.0111412
bio5	0.00919478
bio12	0.00917556
secdf	0.00863344
secdn	0.00846911
bio7	0.00757356
bio19	0.00403022
bio13	0.00387856
cropland	0.00368722
bio9	0.00321922
bio2	0.00218011
bio17	0.00157611
bio16	0.00139378
rang	0.00119311
bio8	0.00117144
primn	0.00106911
slope	0.000984111
bio15	0.000900222
primf	0.000723111
bio14	0.000548333
paster	0.000442444
aspect	0.000293667

## Sheet: Obolodiplosis robiniae
Predictors	Importance values
mean	0.501907
bio6	0.0578857
bio1	0.0514547
ele	0.0474958
bio7	0.0136759
bio16	0.0122008
bio15	0.0117689
bio10	0.0103901
bio5	0.0103791
bio17	0.00966889
bio3	0.00911833
urban	0.00663867
bio13	0.00485433
cropland	0.00452978
bio18	0.00444189
bio2	0.00381133
bio4	0.00285844
bio14	0.00271267
rang	0.00244956
bio11	0.00240789
bio8	0.00230322
slope	0.00214744
bio9	0.00181278
secdn	0.00148278
primn	0.00140311
bio12	0.00129578
paster	0.00106356
bio19	0.000787222
secdf	0.000746333
primf	0.000431556
aspect	0.000206667

## Sheet: Parectopa robiniella
Predictors	Importance values
mean	0.438836
bio10	0.116102
bio11	0.0154357
bio18	0.0153644
bio5	0.0147393
bio1	0.013066
bio6	0.0118119
bio4	0.007893
bio19	0.004972
ele	0.00437456
cropland	0.00349367
bio9	0.00300844
urban	0.00275056
secdf	0.00268844
bio2	0.00260278
bio17	0.00256422
bio7	0.00221967
bio12	0.002179
bio8	0.00199033
bio13	0.00186089
bio3	0.00161078
paster	0.00136878
secdn	0.00124311
bio14	0.00100389
slope	0.000924889
primn	0.000824778
bio16	0.000707444
bio15	0.000603889
rang	0.000306778
aspect	0.000282444
primf	0.000189111
