# Supplementary material for: A Host Tree and Its Specialist Insects: Black Locust (Robinia pseudoacacia) Availability Largely Determines the Future Range Dynamics of Its Specialist Insects in Europe
Source: Insects. 2024 Oct 2;15(10):765. doi: 10.3390/insects15100765 (PMC11514610; doi:10.3390/insects15100765)
Supplement: Supplementary file 1 [file insects-15-00765-s001.zip › Supplemental Material S3.xlsx]

## Sheet: Robinia pseudoacacia
						S3 Multi-collinearity among predictors
	aspect	awcclass	bio1	bio2	bio3	bio4	bio5	bio6	bio7	bio8	bio9	bio10	bio11	bio12	bio13	bio14	bio15	bio16	bio17	bio18	bio19	bulkdensity3	clay	cropland	drainage	ele	gravel	organicc2	paster	phzhi3	primf	primn	rang	refdepth	sand	secdf	secdn	silt	slope	soilcec2	t_bs3	tesp	texture	topece	tteb	urban
aspect	1	0.0200868	0.000113499	0.00242824	0.0144681	-0.0153077	-0.00482868	0.0094691	-0.0125125	-0.0263028	0.00955479	-0.00897719	0.00735512	0.0290733	0.0154362	0.0279523	-0.0238012	0.0169019	0.0309559	0.00288307	0.0352554	0.00127744	-0.00638525	-0.0155761	0.0159357	-0.000108084	0.0097767	0.00258558	0.0135106	-0.0140447	-0.000557103	-0.0138164	-0.00505738	-0.00253228	0.0158411	0.0275653	-0.0089994	-0.0121217	0.00393011	0.000217342	-0.0233144	-0.0118041	-0.00461019	-0.00732696	-0.00628616	-0.00538795
awcclass	0.0200868	1	0.0806294	0.116082	0.151708	-0.119257	0.0526912	0.0972109	-0.0516409	-0.102572	0.143065	0.0214064	0.117653	0.143221	0.159362	0.0559281	0.0542861	0.150452	0.0811503	0.0154082	0.138339	0.226202	-0.118233	-0.153056	0.176287	0.25318	0.355495	-0.0959318	-0.00928098	0.155826	0.0099727	0.0430732	0.110736	-0.257072	0.247265	0.158361	-0.0317453	-0.0165694	0.206058	-0.0470593	-0.0208043	0.14593	-0.0366689	-0.0417679	-0.00319552	-0.149258
bio1	0.000113499	0.0806294	1	0.413178	0.638314	-0.44101	0.763272	0.833987	-0.209261	-0.134945	0.764914	0.817057	0.906998	0.0175716	0.0822827	-0.210529	0.183676	0.0415487	-0.127032	-0.539529	0.239103	0.0191632	0.0812563	0.0570919	-0.102333	-0.255355	0.096353	-0.0781509	0.0503724	0.172722	-0.0388616	0.0394627	0.0902196	-0.0897391	-0.0798234	-0.0206232	-0.161835	0.0243309	-0.0798601	-0.00716163	0.167528	0.0861356	0.0629975	0.114544	0.138084	0.0155244
bio2	0.00242824	0.116082	0.413178	1	0.52917	0.145991	0.735235	0.0470631	0.508102	0.104586	0.286685	0.556473	0.22515	-0.0137898	0.0826367	-0.125974	0.219858	0.0352334	-0.0933736	-0.145172	-0.0436269	0.0713178	0.147445	0.03147	-0.0152752	0.254893	0.127185	-0.066934	0.0272045	0.230624	-0.0294956	0.198915	0.281444	-0.0464659	-0.0950496	0.124559	-0.141438	0.121471	0.0958654	0.069313	0.1624	0.0499158	0.150534	0.0604582	0.19468	-0.133748
bio3	0.0144681	0.151708	0.638314	0.52917	1	-0.737072	0.316707	0.727975	-0.445215	-0.353577	0.64208	0.230998	0.791467	0.26393	0.176194	0.160015	-0.10773	0.182805	0.202744	-0.254543	0.435401	0.00832472	0.0877307	-0.0947017	-0.0729585	0.0626242	0.0732953	-0.0572492	0.259629	0.0742097	-0.0597128	-0.0276287	0.108664	-0.0776859	-0.0552167	0.0831587	-0.0781378	0.0199604	0.0585802	0.00979286	0.00227674	0.0482256	0.0899518	0.0576844	0.0890938	-0.107031
bio4	-0.0153077	-0.119257	-0.44101	0.145991	-0.737072	1	0.178525	-0.838542	0.920956	0.497469	-0.531797	0.154563	-0.775525	-0.308616	-0.135609	-0.276068	0.287108	-0.172674	-0.308748	0.188027	-0.507072	0.032486	0.0104324	0.167693	0.0641833	0.0570072	-0.0196542	0.01851	-0.222413	0.0718852	0.0393564	0.185304	0.05837	0.0740847	-0.0139785	-0.029538	-0.0274937	0.0720707	-0.0361795	0.0475861	0.108502	-0.0205049	0.010006	-0.0151327	0.0389307	0.0364509
bio5	-0.00482868	0.0526912	0.763272	0.735235	0.316707	0.178525	1	0.315489	0.455095	0.153621	0.482616	0.961112	0.456694	-0.192913	-0.0286858	-0.383044	0.343352	-0.10113	-0.318449	-0.472848	-0.0953707	0.0542416	0.126979	0.163601	-0.061064	-0.102513	0.12754	-0.0821039	-0.0657949	0.266898	-0.0205379	0.189418	0.19898	-0.0678028	-0.114489	-4.90296e-05	-0.201293	0.102542	-0.0579553	0.0413959	0.261346	0.0805181	0.111333	0.105981	0.205944	-0.0118123
bio6	0.0094691	0.0972109	0.833987	0.0470631	0.727975	-0.838542	0.315489	1	-0.701389	-0.367322	0.745499	0.381402	0.976396	0.137913	0.0616792	0.0162348	-0.0993417	0.061399	0.0779289	-0.470708	0.41078	-0.0148076	0.0310036	-0.0270174	-0.0992443	-0.256274	0.0535047	-0.0486484	0.1551	0.0448983	-0.0472981	-0.119638	-0.0245266	-0.0892518	-0.0300589	-0.0450878	-0.0520528	-0.0447049	-0.0728958	-0.0353697	0.0333415	0.0596255	0.0151238	0.0725441	0.0479866	0.00402368
bio7	-0.0125125	-0.0516409	-0.209261	0.508102	-0.445215	0.920956	0.455095	-0.701389	1	0.460073	-0.337039	0.364035	-0.573176	-0.274317	-0.0794247	-0.302954	0.351124	-0.133578	-0.312325	0.086522	-0.457099	0.0546379	0.0662866	0.14824	0.0472599	0.163477	0.0455933	-0.0160215	-0.194962	0.158347	0.028956	0.254543	0.172476	0.0328215	-0.0577913	0.042272	-0.102355	0.118973	0.0248704	0.0642839	0.165021	0.00452979	0.0694351	0.0115335	0.109664	-0.0126483
bio8	-0.0263028	-0.102572	-0.134945	0.104586	-0.353577	0.497469	0.153621	-0.367322	0.460073	1	-0.4264	0.16511	-0.334785	-0.393158	-0.202125	-0.414221	0.317874	-0.231599	-0.456201	0.13456	-0.597068	-0.0107159	-0.0553732	0.180945	0.0164003	-0.130495	-0.0892977	0.0785193	-0.096452	0.0230728	-0.0311172	0.0549104	-0.00646098	0.0586514	0.0486615	-0.173878	0.046172	-0.0373331	-0.148887	0.042161	0.0699651	-0.0310291	-0.0910174	-0.000339745	0.039224	0.0436706
bio9	0.00955479	0.143065	0.764914	0.286685	0.64208	-0.531797	0.482616	0.745499	-0.337039	-0.4264	1	0.507034	0.795808	0.184497	0.202371	-0.0404089	0.0800163	0.169528	0.0646166	-0.517047	0.490666	0.0232963	0.0720857	-0.0881236	-0.0569367	-0.0374233	0.173847	-0.071062	0.0671355	0.131935	-0.00422375	0.0342099	0.117677	-0.129725	-0.0567517	0.0695873	-0.112366	0.0446864	0.0918898	-0.00476691	0.0862747	0.0882168	0.0869469	0.0985879	0.101676	-0.0915008
bio10	-0.00897719	0.0214064	0.817057	0.556473	0.230998	0.154563	0.961112	0.381402	0.364035	0.16511	0.507034	1	0.503148	-0.180286	-0.000300859	-0.408971	0.381372	-0.0709926	-0.336099	-0.482182	-0.0625075	0.0402811	0.0981966	0.15377	-0.0702473	-0.22466	0.104437	-0.0751817	-0.101049	0.236814	-0.0143912	0.17336	0.150606	-0.0587801	-0.0988707	-0.0319439	-0.195006	0.0731022	-0.0974525	0.0228095	0.251544	0.0823917	0.0773041	0.114118	0.177844	0.0394066
bio11	0.00735512	0.117653	0.906998	0.22515	0.791467	-0.775525	0.456694	0.976396	-0.573176	-0.334785	0.795808	0.503148	1	0.154943	0.119368	-0.0228191	-0.00406151	0.106532	0.0534295	-0.47818	0.406712	-0.00368191	0.0534939	-0.0486204	-0.100282	-0.1881	0.0864537	-0.0641965	0.132317	0.089171	-0.0438856	-0.0464256	0.0510352	-0.103981	-0.0514714	0.00504714	-0.105632	-0.0151133	-0.024431	-0.0264177	0.0660785	0.0710581	0.0408925	0.0869589	0.0806932	-0.00698254
bio12	0.0290733	0.143221	0.0175716	-0.0137898	0.26393	-0.308616	-0.192913	0.137913	-0.274317	-0.393158	0.184497	-0.180286	0.154943	1	0.877469	0.804802	-0.165754	0.91128	0.863149	0.615657	0.849446	0.00298985	0.0115581	-0.492215	-0.000161557	0.424883	0.0922622	-0.0566698	0.0613611	-0.0472648	0.0718508	-0.160809	-0.00808696	-0.0622417	-0.0368989	0.511383	-0.0852644	0.052174	0.384453	-0.0402411	-0.0937294	0.024223	0.0531027	-0.027212	-0.0807549	-0.0434591
bio13	0.0154362	0.159362	0.0822827	0.0826367	0.176194	-0.135609	-0.0286858	0.0616792	-0.0794247	-0.202125	0.202371	-0.000300859	0.119368	0.877469	1	0.484304	0.278369	0.980111	0.567543	0.554841	0.71168	-1.03105e-05	-0.00106059	-0.472427	-0.00846557	0.44011	0.13607	-0.0556747	-0.0201947	-0.015351	0.0900952	-0.0536635	0.0492662	-0.08434	-0.0364914	0.524363	-0.155471	0.0612529	0.392523	-0.0436435	-0.0553982	0.0494298	0.0350701	-0.00200126	-0.0729866	-0.0424027
bio14	0.0279523	0.0559281	-0.210529	-0.125974	0.160015	-0.276068	-0.383044	0.0162348	-0.302954	-0.414221	-0.0404089	-0.408971	-0.0228191	0.804802	0.484304	1	-0.629433	0.544351	0.975211	0.625572	0.641742	0.0211632	0.0375022	-0.346754	0.0220412	0.324977	0.0130126	-0.0515806	0.132822	-0.0613866	0.0180994	-0.254697	-0.104914	-0.00873914	-0.0473389	0.333837	0.063117	0.0532352	0.230219	-0.0258842	-0.0880414	-0.0149438	0.0752404	-0.062329	-0.0692817	-0.0505788
bio15	-0.0238012	0.0542861	0.183676	0.219858	-0.10773	0.287108	0.343352	-0.0993417	0.351124	0.317874	0.0800163	0.381372	-0.00406151	-0.165754	0.278369	-0.629433	1	0.222616	-0.584328	-0.0946307	-0.191686	-0.00707947	-0.031221	-0.00907697	-0.0161585	0.0963855	0.0838205	0.00128766	-0.139118	0.0513437	0.0461283	0.273202	0.200742	-0.0254579	0.012217	0.0504672	-0.199837	0.00288523	0.0877982	-0.0166386	0.0563181	0.0554282	-0.0436365	0.0599126	0.00710547	0.0289681
bio16	0.0169019	0.150452	0.0415487	0.0352334	0.182805	-0.172674	-0.10113	0.061399	-0.133578	-0.231599	0.169528	-0.0709926	0.106532	0.91128	0.980111	0.544351	0.222616	1	0.611142	0.603807	0.744991	-0.00224141	-0.00866853	-0.462363	-0.00801087	0.42817	0.109752	-0.0513628	0.0174152	-0.0354004	0.0929735	-0.0719919	0.0425687	-0.0688365	-0.0287568	0.505881	-0.154846	0.0476495	0.389266	-0.0477102	-0.0671897	0.0336624	0.0259914	-0.00963602	-0.0837952	-0.0273148
bio17	0.0309559	0.0811503	-0.127032	-0.0933736	0.202744	-0.308748	-0.318449	0.0779289	-0.312325	-0.456201	0.0646166	-0.336099	0.0534295	0.863149	0.567543	0.975211	-0.584328	0.611142	1	0.591155	0.714928	0.0160638	0.0340128	-0.400029	0.0142752	0.344799	0.0467677	-0.0531932	0.0885709	-0.0481924	0.0247608	-0.242376	-0.0840507	-0.0375023	-0.0473762	0.398965	0.0395075	0.0577065	0.277356	-0.0257685	-0.083738	-0.00690752	0.0757645	-0.0542781	-0.061616	-0.0500113
bio18	0.00288307	0.0154082	-0.539529	-0.145172	-0.254543	0.188027	-0.472848	-0.470708	0.086522	0.13456	-0.517047	-0.482182	-0.47818	0.615657	0.554841	0.625572	-0.0946307	0.603807	0.591155	1	0.185944	0.00642293	-0.0555285	-0.307119	0.0349064	0.374801	-0.0600325	0.0117055	0.0312724	-0.115541	0.0345319	-0.168825	-0.0428478	0.0503228	0.0293932	0.314104	0.0335998	-0.0017226	0.226782	-0.036103	-0.104184	-0.0453688	-0.0365495	-0.0886481	-0.118316	0.0158929
bio19	0.0352554	0.138339	0.239103	-0.0436269	0.435401	-0.507072	-0.0953707	0.41078	-0.457099	-0.597068	0.490666	-0.0625075	0.406712	0.849446	0.71168	0.641742	-0.191686	0.744991	0.714928	0.185944	1	-0.00714772	0.0387617	-0.39781	-0.00287037	0.238457	0.104999	-0.0626855	0.0823334	-0.0328896	0.0538042	-0.109357	-0.0275118	-0.0730065	-0.0430899	0.3635	-0.0604109	0.0424404	0.274863	-0.0273998	-0.0931858	0.0349939	0.0755158	0.00841716	-0.0547188	-0.0699449
bulkdensity3	0.00127744	0.226202	0.0191632	0.0713178	0.00832472	0.032486	0.0542416	-0.0148076	0.0546379	-0.0107159	0.0232963	0.0402811	-0.00368191	0.00298985	-1.03105e-05	0.0211632	-0.00707947	-0.00224141	0.0160638	0.00642293	-0.00714772	1	0.0169988	0.0590152	0.545064	0.0265995	-0.116644	-0.54423	0.0342267	0.530775	0.00305701	-0.0184022	0.0026539	0.494745	0.451225	-0.0285908	0.0420373	0.123211	-0.00229779	-0.393735	0.304159	0.139743	0.172775	0.0451765	-0.204525	-0.207777
clay	-0.00638525	-0.118233	0.0812563	0.147445	0.0877307	0.0104324	0.126979	0.0310036	0.0662866	-0.0553732	0.0720857	0.0981966	0.0534939	0.0115581	-0.00106059	0.0375022	-0.031221	-0.00866853	0.0340128	-0.0555285	0.0387617	0.0169988	1	0.0751762	-0.163991	0.0728374	0.107457	0.174343	0.0824578	0.502296	-0.0185576	0.0443706	0.0185871	0.151272	-0.643269	0.00783129	-0.0908561	0.479045	0.00878227	0.626505	0.508204	0.0166088	0.913365	0.109013	0.692012	-0.112062
cropland	-0.0155761	-0.153056	0.0570919	0.03147	-0.0947017	0.167693	0.163601	-0.0270174	0.14824	0.180945	-0.0881236	0.15377	-0.0486204	-0.492215	-0.472427	-0.346754	-0.00907697	-0.462363	-0.400029	-0.307119	-0.39781	0.0590152	0.0751762	1	-0.0233083	-0.440889	-0.133124	0.0272078	0.29449	0.167498	-0.0617203	-0.101213	-0.147492	0.102625	-0.048748	-0.490431	-0.232015	0.0811704	-0.385121	0.0826702	0.250361	-0.0613185	0.0685977	0.0237972	0.151519	-0.0842604
drainage	0.0159357	0.176287	-0.102333	-0.0152752	-0.0729585	0.0641833	-0.061064	-0.0992443	0.0472599	0.0164003	-0.0569367	-0.0702473	-0.100282	-0.000161557	-0.00846557	0.0220412	-0.0161585	-0.00801087	0.0142752	0.0349064	-0.00287037	0.545064	-0.163991	-0.0233083	1	0.0849824	-0.118053	-0.247519	-0.0942476	0.0726327	0.00101385	-0.0152319	-0.0100874	0.361422	0.51113	-0.021878	0.134153	-0.170275	0.0242189	-0.265131	-0.165318	-0.0161102	-0.0764689	-0.0500199	-0.258866	-0.142508
ele	-0.000108084	0.25318	-0.255355	0.254893	0.0626242	0.0570072	-0.102513	-0.256274	0.163477	-0.130495	-0.0374233	-0.22466	-0.1881	0.424883	0.44011	0.324977	0.0963855	0.42817	0.344799	0.374801	0.238457	0.0265995	0.0728374	-0.440889	0.0849824	1	0.205689	-0.0746805	-0.102581	0.0357221	-0.0058994	0.102599	0.328247	-0.0968306	-0.061917	0.432259	-0.0429217	0.100702	0.635818	-0.00713902	-0.0593247	0.0580191	0.099646	-0.0410461	-0.023673	-0.160339
gravel	0.0097767	0.355495	0.096353	0.127185	0.0732953	-0.0196542	0.12754	0.0535047	0.0455933	-0.0892977	0.173847	0.104437	0.0864537	0.0922622	0.13607	0.0130126	0.0838205	0.109752	0.0467677	-0.0600325	0.104999	-0.116644	0.107457	-0.133124	-0.118053	0.205689	1	0.38059	-0.0489187	0.310072	-0.00572366	0.0868697	0.100562	-0.299201	-0.00872404	0.181412	-0.0951186	0.16714	0.192192	0.398025	0.19863	0.220717	0.124059	0.0281261	0.369318	-0.160264
organicc2	0.00258558	-0.0959318	-0.0781509	-0.066934	-0.0572492	0.01851	-0.0821039	-0.0486484	-0.0160215	0.0785193	-0.071062	-0.0751817	-0.0641965	-0.0566698	-0.0556747	-0.0515806	0.00128766	-0.0513628	-0.0531932	0.0117055	-0.0626855	-0.54423	0.174343	0.0272078	-0.247519	-0.0746805	0.38059	1	0.058668	-0.0836025	-0.00272614	-0.00512364	-0.0198101	0.031485	-0.085675	-0.026899	-0.0138014	0.0551734	-0.049652	0.811957	-0.0393491	-0.054826	0.114995	-0.0259928	0.474147	-0.0367343
paster	0.0135106	-0.00928098	0.0503724	0.0272045	0.259629	-0.222413	-0.0657949	0.1551	-0.194962	-0.096452	0.0671355	-0.101049	0.132317	0.0613611	-0.0201947	0.132822	-0.139118	0.0174152	0.0885709	0.0312724	0.0823334	0.0342267	0.0824578	0.29449	-0.0942476	-0.102581	-0.0489187	0.058668	1	0.0511102	-0.0517685	-0.181857	-0.133953	0.103063	-0.0192665	-0.101929	-0.331887	0.0607423	-0.138452	0.0774179	0.064775	0.00350661	0.088111	0.00579854	0.0657652	-0.241206
phzhi3	-0.0140447	0.155826	0.172722	0.230624	0.0742097	0.0718852	0.266898	0.0448983	0.158347	0.0230728	0.131935	0.236814	0.089171	-0.0472648	-0.015351	-0.0613866	0.0513437	-0.0354004	-0.0481924	-0.115541	-0.0328896	0.530775	0.502296	0.167498	0.0726327	0.0357221	0.310072	-0.0836025	0.0511102	1	-0.0126412	0.0368803	0.0738301	0.181708	-0.117942	0.0164474	-0.15023	0.504522	0.0272844	0.300019	0.850297	0.196214	0.594163	0.195896	0.584215	-0.210126
primf	-0.000557103	0.0099727	-0.0388616	-0.0294956	-0.0597128	0.0393564	-0.0205379	-0.0472981	0.028956	-0.0311172	-0.00422375	-0.0143912	-0.0438856	0.0718508	0.0900952	0.0180994	0.0461283	0.0929735	0.0247608	0.0345319	0.0538042	0.00305701	-0.0185576	-0.0617203	0.00101385	-0.0058994	-0.00572366	-0.00272614	-0.0517685	-0.0126412	1	-0.00141432	-0.00305602	-0.0136738	0.0137534	0.0687903	-0.0536403	-0.00731919	0.0228248	-0.00861423	-0.0187831	-0.0135968	-0.0146479	-0.00409641	-0.019841	0.0197437
primn	-0.0138164	0.0430732	0.0394627	0.198915	-0.0276287	0.185304	0.189418	-0.119638	0.254543	0.0549104	0.0342099	0.17336	-0.0464256	-0.160809	-0.0536635	-0.254697	0.273202	-0.0719919	-0.242376	-0.168825	-0.109357	-0.0184022	0.0443706	-0.101213	-0.0152319	0.102599	0.0868697	-0.00512364	-0.181857	0.0368803	-0.00141432	1	0.25603	-0.0470964	-0.0665918	-0.106847	-0.195408	0.0836835	0.0876725	0.0272036	0.0125679	-0.00757637	0.064418	0.00983234	0.0280905	-0.00280842
rang	-0.00505738	0.110736	0.0902196	0.281444	0.108664	0.05837	0.19898	-0.0245266	0.172476	-0.00646098	0.117677	0.150606	0.0510352	-0.00808696	0.0492662	-0.104914	0.200742	0.0425687	-0.0840507	-0.0428478	-0.0275118	0.0026539	0.0185871	-0.147492	-0.0100874	0.328247	0.100562	-0.0198101	-0.133953	0.0738301	-0.00305602	0.25603	1	-0.0843089	-0.0119572	0.101353	-0.177215	0.0101727	0.340676	0.00888532	0.0517207	0.0370689	0.01438	0.0458963	0.062255	-0.0445549
refdepth	-0.00253228	-0.257072	-0.0897391	-0.0464659	-0.0776859	0.0740847	-0.0678028	-0.0892518	0.0328215	0.0586514	-0.129725	-0.0587801	-0.103981	-0.0622417	-0.08434	-0.00873914	-0.0254579	-0.0688365	-0.0375023	0.0503228	-0.0730065	0.494745	0.151272	0.102625	0.361422	-0.0968306	-0.299201	0.031485	0.103063	0.181708	-0.0136738	-0.0470964	-0.0843089	1	0.283448	-0.118973	0.0799428	0.0800958	-0.1584	-0.0361545	0.00750167	0.031574	0.219379	0.0633828	-0.134905	-0.129579
sand	0.0158411	0.247265	-0.0798234	-0.0950496	-0.0552167	-0.0139785	-0.114489	-0.0300589	-0.0577913	0.0486615	-0.0567517	-0.0988707	-0.0514714	-0.0368989	-0.0364914	-0.0473389	0.012217	-0.0287568	-0.0473762	0.0293932	-0.0430899	0.451225	-0.643269	-0.048748	0.51113	-0.061917	-0.00872404	-0.085675	-0.0192665	-0.117942	0.0137534	-0.0665918	-0.0119572	0.283448	1	-0.0537749	0.150255	-0.635192	-0.025681	-0.427441	-0.30977	0.146817	-0.624319	-0.0591072	-0.486967	-0.116119
secdf	0.0275653	0.158361	-0.0206232	0.124559	0.0831587	-0.029538	-4.90296e-05	-0.0450878	0.042272	-0.173878	0.0695873	-0.0319439	0.00504714	0.511383	0.524363	0.333837	0.0504672	0.505881	0.398965	0.314104	0.3635	-0.0285908	0.00783129	-0.490431	-0.021878	0.432259	0.181412	-0.026899	-0.101929	0.0164474	0.0687903	-0.106847	0.101353	-0.118973	-0.0537749	1	-0.522519	0.0860098	0.40156	-0.00323001	-0.0330595	0.0527152	0.0463858	-0.010542	-0.0243079	-0.0554795
secdn	-0.0089994	-0.0317453	-0.161835	-0.141438	-0.0781378	-0.0274937	-0.201293	-0.0520528	-0.102355	0.046172	-0.112366	-0.195006	-0.105632	-0.0852644	-0.155471	0.063117	-0.199837	-0.154846	0.0395075	0.0335998	-0.0604109	0.0420373	-0.0908561	-0.232015	0.134153	-0.0429217	-0.0951186	-0.0138014	-0.331887	-0.15023	-0.0536403	-0.195408	-0.177215	0.0799428	0.150255	-0.522519	1	-0.164785	-0.11629	-0.0832019	-0.193091	-0.0179666	-0.114877	-0.048066	-0.129717	0.0396709
silt	-0.0121217	-0.0165694	0.0243309	0.121471	0.0199604	0.0720707	0.102542	-0.0447049	0.118973	-0.0373331	0.0446864	0.0731022	-0.0151133	0.052174	0.0612529	0.0532352	0.00288523	0.0476495	0.0577065	-0.0017226	0.0424404	0.123211	0.479045	0.0811704	-0.170275	0.100702	0.16714	0.0551734	0.0607423	0.504522	-0.00731919	0.0836835	0.0101727	0.0800958	-0.635192	0.0860098	-0.164785	1	0.0498899	0.369306	0.455896	-0.0767925	0.735959	0.0694821	0.381002	-0.0813651
slope	0.00393011	0.206058	-0.0798601	0.0958654	0.0585802	-0.0361795	-0.0579553	-0.0728958	0.0248704	-0.148887	0.0918898	-0.0974525	-0.024431	0.384453	0.392523	0.230219	0.0877982	0.389266	0.277356	0.226782	0.274863	-0.00229779	0.00878227	-0.385121	0.0242189	0.635818	0.192192	-0.049652	-0.138452	0.0272844	0.0228248	0.0876725	0.340676	-0.1584	-0.025681	0.40156	-0.11629	0.0498899	1	-0.0107759	-0.0283456	0.0424781	0.0290275	-0.0139487	-0.000798386	-0.0996878
soilcec2	0.000217342	-0.0470593	-0.00716163	0.069313	0.00979286	0.0475861	0.0413959	-0.0353697	0.0642839	0.042161	-0.00476691	0.0228095	-0.0264177	-0.0402411	-0.0436435	-0.0258842	-0.0166386	-0.0477102	-0.0257685	-0.036103	-0.0273998	-0.393735	0.626505	0.0826702	-0.265131	-0.00713902	0.398025	0.811957	0.0774179	0.300019	-0.00861423	0.0272036	0.00888532	-0.0361545	-0.427441	-0.00323001	-0.0832019	0.369306	-0.0107759	1	0.313793	-0.0473786	0.571291	0.0454194	0.825078	-0.0987803
t_bs3	-0.0233144	-0.0208043	0.167528	0.1624	0.00227674	0.108502	0.261346	0.0333415	0.165021	0.0699651	0.0862747	0.251544	0.0660785	-0.0937294	-0.0553982	-0.0880414	0.0563181	-0.0671897	-0.083738	-0.104184	-0.0931858	0.304159	0.508204	0.250361	-0.165318	-0.0593247	0.19863	-0.0393491	0.064775	0.850297	-0.0187831	0.0125679	0.0517207	0.00750167	-0.30977	-0.0330595	-0.193091	0.455896	-0.0283456	0.313793	1	0.0785606	0.520161	0.122956	0.597475	-0.090445
tesp	-0.0118041	0.14593	0.0861356	0.0499158	0.0482256	-0.0205049	0.0805181	0.0596255	0.00452979	-0.0310291	0.0882168	0.0823917	0.0710581	0.024223	0.0494298	-0.0149438	0.0554282	0.0336624	-0.00690752	-0.0453688	0.0349939	0.139743	0.0166088	-0.0613185	-0.0161102	0.0580191	0.220717	-0.054826	0.00350661	0.196214	-0.0135968	-0.00757637	0.0370689	0.031574	0.146817	0.0527152	-0.0179666	-0.0767925	0.0424781	-0.0473786	0.0785606	1	-0.0233233	0.704173	0.00914179	-0.0936624
texture	-0.00461019	-0.0366689	0.0629975	0.150534	0.0899518	0.010006	0.111333	0.0151238	0.0694351	-0.0910174	0.0869469	0.0773041	0.0408925	0.0531027	0.0350701	0.0752404	-0.0436365	0.0259914	0.0757645	-0.0365495	0.0755158	0.172775	0.913365	0.0685977	-0.0764689	0.099646	0.124059	0.114995	0.088111	0.594163	-0.0146479	0.064418	0.01438	0.219379	-0.624319	0.0463858	-0.114877	0.735959	0.0290275	0.571291	0.520161	-0.0233233	1	0.105539	0.612494	-0.154124
topece	-0.00732696	-0.0417679	0.114544	0.0604582	0.0576844	-0.0151327	0.105981	0.0725441	0.0115335	-0.000339745	0.0985879	0.114118	0.0869589	-0.027212	-0.00200126	-0.062329	0.0599126	-0.00963602	-0.0542781	-0.0886481	0.00841716	0.0451765	0.109013	0.0237972	-0.0500199	-0.0410461	0.0281261	-0.0259928	0.00579854	0.195896	-0.00409641	0.00983234	0.0458963	0.0633828	-0.0591072	-0.010542	-0.048066	0.0694821	-0.0139487	0.0454194	0.122956	0.704173	0.105539	1	0.16226	-0.0245609
tteb	-0.00628616	-0.00319552	0.138084	0.19468	0.0890938	0.0389307	0.205944	0.0479866	0.109664	0.039224	0.101676	0.177844	0.0806932	-0.0807549	-0.0729866	-0.0692817	0.00710547	-0.0837952	-0.061616	-0.118316	-0.0547188	-0.204525	0.692012	0.151519	-0.258866	-0.023673	0.369318	0.474147	0.0657652	0.584215	-0.019841	0.0280905	0.062255	-0.134905	-0.486967	-0.0243079	-0.129717	0.381002	-0.000798386	0.825078	0.597475	0.00914179	0.612494	0.16226	1	-0.0916852
urban	-0.00538795	-0.149258	0.0155244	-0.133748	-0.107031	0.0364509	-0.0118123	0.00402368	-0.0126483	0.0436706	-0.0915008	0.0394066	-0.00698254	-0.0434591	-0.0424027	-0.0505788	0.0289681	-0.0273148	-0.0500113	0.0158929	-0.0699449	-0.207777	-0.112062	-0.0842604	-0.142508	-0.160339	-0.160264	-0.0367343	-0.241206	-0.210126	0.0197437	-0.00280842	-0.0445549	-0.129579	-0.116119	-0.0554795	0.0396709	-0.0813651	-0.0996878	-0.0987803	-0.090445	-0.0936624	-0.154124	-0.0245609	-0.0916852	1
Notes: The highlighted predictors were inputted into the formal species distribution models

## Sheet: Euura tibialis
	aspect	bio1	bio2	bio3	bio4	bio5	bio6	bio7	bio8	bio9	bio10	bio11	bio12	bio13	bio14	bio15	bio16	bio17	bio18	bio19	cropland	mean	ele	paster	primf	primn	rang	secdf	secdn	slope	urban
aspect	1	0.135352	0.233718	0.113264	0.00447686	0.178378	0.0385163	0.0668072	0.0132108	0.112392	0.142166	0.0754027	0.156726	0.19959	0.0412813	0.0808515	0.18297	0.0718978	0.0483693	0.0876041	-0.073222	0.0235423	0.101365	0.0276148	0.0545186	0.0893665	-0.0498049	0.14821	-0.0740953	0.0470115	0.0282195
bio1	0.135352	1	0.388651	0.625781	-0.4595	0.556418	0.777469	-0.319888	-0.105517	0.732431	0.57837	0.844023	0.232345	0.168933	0.186083	-0.183631	0.121714	0.25254	-0.363018	0.354487	-0.0267038	0.437078	0.0144933	0.096383	-0.354106	-0.0863575	-0.0076155	-0.0585475	0.0998891	0.166431	-0.0793122
bio2	0.233718	0.388651	1	0.250196	0.230145	0.753949	-0.0700659	0.46952	0.298087	0.26881	0.602438	0.0824816	0.189063	0.359398	0.0118636	0.259893	0.286339	0.0358514	0.191691	-0.0466799	0.0159483	-0.035428	0.553043	0.0166211	-0.040474	0.14708	0.24852	0.218291	-0.0566029	0.298634	-0.312621
bio3	0.113264	0.625781	0.250196	1	-0.868506	-0.0914112	0.838606	-0.724072	-0.549629	0.645017	-0.171279	0.876722	0.232824	0.00763459	0.314579	-0.398372	0.0432151	0.359454	-0.421714	0.459375	0.234419	0.41852	-0.0997275	0.504298	-0.326228	-0.120592	-0.0308832	-0.129048	-0.043986	-0.0374619	-0.193062
bio4	0.00447686	-0.4595	0.230145	-0.868506	1	0.441338	-0.898114	0.963678	0.697229	-0.517125	0.456018	-0.862229	-0.166259	0.165461	-0.355738	0.560084	0.0986393	-0.390173	0.490383	-0.477122	-0.183204	-0.497414	0.335295	-0.455472	0.37632	0.170857	0.136126	0.225851	-0.0188082	0.149342	0.0626364
bio5	0.178378	0.556418	0.753949	-0.0914112	0.441338	1	-0.0609857	0.597074	0.510254	0.278089	0.968007	0.0543336	0.0736454	0.304456	-0.110535	0.299448	0.187333	-0.0825122	0.0765261	-0.105505	-0.150805	-0.0134266	0.387804	-0.277753	-0.0250592	0.0911243	0.15809	0.192154	0.0510173	0.33933	-0.0958387
bio6	0.0385163	0.777469	-0.0700659	0.838606	-0.898114	-0.0609857	1	-0.837106	-0.522777	0.685775	-0.043555	0.981809	0.172088	-0.0994939	0.327202	-0.515812	-0.0786124	0.372204	-0.555427	0.482618	0.106091	0.592481	-0.307354	0.317164	-0.445924	-0.210323	-0.149094	-0.229224	0.116452	-0.0660584	-0.02811
bio7	0.0668072	-0.319888	0.46952	-0.724072	0.963678	0.597074	-0.837106	1	0.699797	-0.398735	0.565531	-0.759285	-0.0979418	0.246822	-0.323546	0.578665	0.165849	-0.344355	0.488328	-0.445695	-0.167914	-0.483525	0.459555	-0.407125	0.344648	0.218975	0.206467	0.289535	-0.0656299	0.239063	-0.029934
bio8	0.0132108	-0.105517	0.298087	-0.549629	0.697229	0.510254	-0.522777	0.699797	1	-0.361383	0.53134	-0.481424	-0.358989	-0.0120747	-0.534006	0.468667	-0.0965495	-0.555301	0.213478	-0.596217	-0.0997376	-0.229825	0.264442	-0.383377	0.143312	0.170354	0.026525	0.00921839	0.075326	0.050634	0.00375558
bio9	0.112392	0.732431	0.26881	0.645017	-0.517125	0.278089	0.685775	-0.398735	-0.361383	1	0.264537	0.734817	0.331364	0.245636	0.331986	-0.246297	0.199283	0.406208	-0.44765	0.588551	-0.00915818	0.344846	-0.0744043	0.249263	-0.228688	-0.142628	0.0432216	-0.0140803	0.0312127	0.0902662	-0.130447
bio10	0.142166	0.57837	0.602438	-0.171279	0.456018	0.968007	-0.043555	0.565531	0.53134	0.264537	1	0.0569545	0.0777198	0.314224	-0.136152	0.317806	0.201814	-0.100803	0.0718009	-0.0793667	-0.217355	-0.013199	0.323844	-0.342796	-0.00965557	0.0832123	0.126773	0.163208	0.0844173	0.315014	-0.0146463
bio11	0.0754027	0.844023	0.0824816	0.876722	-0.862229	0.0543336	0.981809	-0.759285	-0.481424	0.734817	0.0569545	1	0.224915	-0.0124119	0.317525	-0.449805	-0.00246382	0.37753	-0.517901	0.4866	0.0865408	0.541536	-0.193663	0.322006	-0.422205	-0.137477	-0.0746441	-0.162102	0.0587933	0.0103841	-0.0797648
bio12	0.156726	0.232345	0.189063	0.232824	-0.166259	0.0736454	0.172088	-0.0979418	-0.358989	0.331364	0.0777198	0.224915	1	0.807111	0.743142	-0.0224682	0.868954	0.804976	0.542851	0.814872	-0.465206	0.246566	0.429562	-0.0303087	0.0314645	-0.0518482	0.15315	0.428264	0.0814238	0.27247	-0.043258
bio13	0.19959	0.168933	0.359398	0.00763459	0.165461	0.304456	-0.0994939	0.246822	-0.0120747	0.245636	0.314224	-0.0124119	0.807111	1	0.292105	0.516144	0.964555	0.378605	0.602601	0.513171	-0.455379	0.00284267	0.536448	-0.0942405	0.163759	0.0112731	0.107629	0.585821	-0.0653191	0.317133	-0.071626
bio14	0.0412813	0.186083	0.0118636	0.314579	-0.355738	-0.110535	0.327202	-0.323546	-0.534006	0.331986	-0.136152	0.317525	0.743142	0.292105	1	-0.597686	0.367534	0.976206	0.240144	0.770946	-0.280254	0.464362	0.202032	0.0490351	-0.175767	-0.126575	0.166042	0.0237597	0.318018	0.19355	-0.0196214
bio15	0.0808515	-0.183631	0.259893	-0.398372	0.560084	0.299448	-0.515812	0.578665	0.468667	-0.246297	0.317806	-0.449805	-0.0224682	0.516144	-0.597686	1	0.452817	-0.555219	0.404613	-0.329463	-0.136703	-0.455722	0.323755	-0.162375	0.280196	0.112252	-0.0318558	0.452932	-0.288744	0.0776897	-0.010838
bio16	0.18297	0.121714	0.286339	0.0432151	0.0986393	0.187333	-0.0786124	0.165849	-0.0965495	0.199283	0.201814	-0.00246382	0.868954	0.964555	0.367534	0.452817	1	0.441153	0.6623	0.572301	-0.46436	0.0282205	0.515291	-0.0709845	0.171095	-0.027366	0.108818	0.583915	-0.0619856	0.269536	-0.0389092
bio17	0.0718978	0.25254	0.0358514	0.359454	-0.390173	-0.0825122	0.372204	-0.344355	-0.555301	0.406208	-0.100803	0.37753	0.804976	0.378605	0.976206	-0.555219	0.441153	1	0.235123	0.816894	-0.313777	0.466827	0.207688	0.0550023	-0.165032	-0.097349	0.189467	0.074179	0.274768	0.215842	-0.0172978
bio18	0.0483693	-0.363018	0.191691	-0.421714	0.490383	0.0765261	-0.555427	0.488328	0.213478	-0.44765	0.0718009	-0.517901	0.542851	0.602601	0.240144	0.404613	0.6623	0.235123	1	0.0368169	-0.36953	-0.0936423	0.560454	-0.235296	0.239098	0.0252255	0.033133	0.378513	0.0973991	0.152524	0.0317676
bio19	0.0876041	0.354487	-0.0466799	0.459375	-0.477122	-0.105505	0.482618	-0.445695	-0.596217	0.588551	-0.0793667	0.4866	0.814872	0.513171	0.770946	-0.329463	0.572301	0.816894	0.0368169	1	-0.313451	0.34521	0.0315151	0.0918032	-0.0926407	-0.114769	0.114826	0.165807	0.119472	0.150353	-0.0159777
cropland	-0.073222	-0.0267038	0.0159483	0.234419	-0.183204	-0.150805	0.106091	-0.167914	-0.0997376	-0.00915818	-0.217355	0.0865408	-0.465206	-0.455379	-0.280254	-0.136703	-0.46436	-0.313777	-0.36953	-0.313451	1	-0.198186	-0.297242	0.592635	-0.168984	-0.190876	-0.231551	-0.374259	-0.356234	-0.267192	-0.413576
mean	0.0235423	0.437078	-0.035428	0.41852	-0.497414	-0.0134266	0.592481	-0.483525	-0.229825	0.344846	-0.013199	0.541536	0.246566	0.00284267	0.464362	-0.455722	0.0282205	0.466827	-0.0936423	0.34521	-0.198186	1	-0.107249	-0.0264221	-0.279807	-0.314789	-0.153914	-0.225334	0.523318	-0.0627346	0.191826
ele	0.101365	0.0144933	0.553043	-0.0997275	0.335295	0.387804	-0.307354	0.459555	0.264442	-0.0744043	0.323844	-0.193663	0.429562	0.536448	0.202032	0.323755	0.515291	0.207688	0.560454	0.0315151	-0.297242	-0.107249	1	-0.104097	0.0699887	0.205186	0.334018	0.486503	-0.0943944	0.528059	-0.24311
paster	0.0276148	0.096383	0.0166211	0.504298	-0.455472	-0.277753	0.317164	-0.407125	-0.383377	0.249263	-0.342796	0.322006	-0.0303087	-0.0942405	0.0490351	-0.162375	-0.0709845	0.0550023	-0.235296	0.0918032	0.592635	-0.0264221	-0.104097	1	-0.0496823	-0.195546	-0.159126	-0.0915994	-0.462248	-0.0996642	-0.418708
primf	0.0545186	-0.354106	-0.040474	-0.326228	0.37632	-0.0250592	-0.445924	0.344648	0.143312	-0.228688	-0.00965557	-0.422205	0.0314645	0.163759	-0.175767	0.280196	0.171095	-0.165032	0.239098	-0.0926407	-0.168984	-0.279807	0.0699887	-0.0496823	1	0.0212562	-0.0095332	0.248689	-0.205704	-0.0435572	0.333474
primn	0.0893665	-0.0863575	0.14708	-0.120592	0.170857	0.0911243	-0.210323	0.218975	0.170354	-0.142628	0.0832123	-0.137477	-0.0518482	0.0112731	-0.126575	0.112252	-0.027366	-0.097349	0.0252255	-0.114769	-0.190876	-0.314789	0.205186	-0.195546	0.0212562	1	0.298137	-0.0437219	-0.211889	0.0389352	-0.0826525
rang	-0.0498049	-0.0076155	0.24852	-0.0308832	0.136126	0.15809	-0.149094	0.206467	0.026525	0.0432216	0.126773	-0.0746441	0.15315	0.107629	0.166042	-0.0318558	0.108818	0.189467	0.033133	0.114826	-0.231551	-0.153914	0.334018	-0.159126	-0.0095332	0.298137	1	0.269699	-0.154549	0.482714	-0.165939
secdf	0.14821	-0.0585475	0.218291	-0.129048	0.225851	0.192154	-0.229224	0.289535	0.00921839	-0.0140803	0.163208	-0.162102	0.428264	0.585821	0.0237597	0.452932	0.583915	0.074179	0.378513	0.165807	-0.374259	-0.225334	0.486503	-0.0915994	0.248689	-0.0437219	0.269699	1	-0.497463	0.429139	-0.0665491
secdn	-0.0740953	0.0998891	-0.0566029	-0.043986	-0.0188082	0.0510173	0.116452	-0.0656299	0.075326	0.0312127	0.0844173	0.0587933	0.0814238	-0.0653191	0.318018	-0.288744	-0.0619856	0.274768	0.0973991	0.119472	-0.356234	0.523318	-0.0943944	-0.462248	-0.205704	-0.211889	-0.154549	-0.497463	1	-0.124344	0.212344
slope	0.0470115	0.166431	0.298634	-0.0374619	0.149342	0.33933	-0.0660584	0.239063	0.050634	0.0902662	0.315014	0.0103841	0.27247	0.317133	0.19355	0.0776897	0.269536	0.215842	0.152524	0.150353	-0.267192	-0.0627346	0.528059	-0.0996642	-0.0435572	0.0389352	0.482714	0.429139	-0.124344	1	-0.145291
urban	0.0282195	-0.0793122	-0.312621	-0.193062	0.0626364	-0.0958387	-0.02811	-0.029934	0.00375558	-0.130447	-0.0146463	-0.0797648	-0.043258	-0.071626	-0.0196214	-0.010838	-0.0389092	-0.0172978	0.0317676	-0.0159777	-0.413576	0.191826	-0.24311	-0.418708	0.333474	-0.0826525	-0.165939	-0.0665491	0.212344	-0.145291	1
Notes: The highlighted predictors were inputted into the formal species distribution models

## Sheet: Macrosaccus robiniella
	aspect	bio1	bio2	bio3	bio4	bio5	bio6	bio7	bio8	bio9	bio10	bio11	bio12	bio13	bio14	bio15	bio16	bio17	bio18	bio19	cropland	mean	ele	paster	primf	primn	rang	secdf	secdn	slope	urban
aspect	1	-0.0591442	-0.0359736	-0.00527418	-0.0164942	-0.0731795	-0.012169	-0.0329809	-0.00758205	-0.0582998	-0.0669286	-0.0244199	0.0114848	0.0227983	0.0395921	0.00127449	0.0139392	0.0242195	0.0563739	0.014274	0.0544379	0.0266234	0.00446969	-0.115481	-0.0867097	0.00931274	-0.0688281	-0.090782	0.0710268	-0.0290307	0.0481444
bio1	-0.0591442	1	0.24221	0.523646	-0.355766	0.64291	0.732244	-0.208027	-0.150617	0.668615	0.687995	0.82852	0.184591	0.094292	0.20144	-0.255924	0.0708785	0.247066	-0.254743	0.329946	-0.0611244	0.238131	-0.176132	-0.0675015	0.168278	-0.143359	0.0536048	0.0882289	-0.00824059	0.00286474	0.0321477
bio2	-0.0359736	0.24221	1	0.270876	0.40269	0.695897	-0.288472	0.635373	0.213891	-0.108084	0.532946	-0.110531	0.169893	0.361167	-0.0871385	0.381295	0.341241	-0.0751883	0.283915	-0.123813	0.20639	-0.398037	0.345482	0.39154	0.316109	0.112252	0.0542471	0.247168	-0.420602	0.0844414	-0.340853
bio3	-0.00527418	0.523646	0.270876	1	-0.762119	-0.0043703	0.707683	-0.565875	-0.309494	0.49216	-0.0932459	0.765653	0.471844	0.280265	0.496836	-0.403044	0.320669	0.515286	0.197136	0.52476	-0.380308	0.591145	0.0652448	-0.0245663	0.183635	-0.319878	-0.0776143	0.236193	0.207781	0.10428	-0.0560702
bio4	-0.0164942	-0.355766	0.40269	-0.762119	1	0.453896	-0.872813	0.95942	0.439449	-0.54306	0.431395	-0.815795	-0.350903	-0.0629373	-0.519756	0.592953	-0.110591	-0.535658	-0.0111089	-0.577365	0.511307	-0.817683	0.137012	0.302773	0.0112827	0.392523	0.121324	-0.0815223	-0.469395	-0.0565045	-0.170993
bio5	-0.0731795	0.64291	0.695897	-0.0043703	0.453896	1	-0.0284477	0.605698	0.194149	0.184648	0.972026	0.123252	-0.0490425	0.102391	-0.184409	0.240065	0.0429178	-0.155291	-0.183166	-0.124714	0.341173	-0.412525	0.0117969	0.245218	0.22333	0.141486	0.121895	0.0790466	-0.401419	-0.0270254	-0.178699
bio6	-0.012169	0.732244	-0.288472	0.707683	-0.872813	-0.0284477	1	-0.812603	-0.386279	0.727279	0.0352256	0.977731	0.253491	-0.018118	0.439227	-0.604394	-0.000681197	0.466838	-0.224958	0.546664	-0.356212	0.72167	-0.274896	-0.284266	0.0179706	-0.353508	-0.0556181	0.0308599	0.372386	-0.00156322	0.176376
bio7	-0.0329809	-0.208027	0.635373	-0.565875	0.95942	0.605698	-0.812603	1	0.420683	-0.471267	0.538703	-0.706427	-0.230378	0.0741216	-0.457152	0.621078	0.0255656	-0.462153	0.0722745	-0.507868	0.482473	-0.814986	0.2257	0.369256	0.115908	0.363892	0.115344	0.0215234	-0.530474	-0.0145129	-0.244589
bio8	-0.00758205	-0.150617	0.213891	-0.309494	0.439449	0.194149	-0.386279	0.420683	1	-0.402351	0.189943	-0.363646	-0.443821	-0.261204	-0.558785	0.410731	-0.260446	-0.58815	-0.00778676	-0.682718	0.333108	-0.262444	-0.0360707	0.0901653	-0.116232	0.131591	0.0321863	-0.306245	-0.0263984	-0.0889953	-0.0207419
bio9	-0.0582998	0.668615	-0.108084	0.49216	-0.54306	0.184648	0.727279	-0.471267	-0.402351	1	0.235282	0.751814	0.235191	0.0923213	0.308125	-0.419422	0.062789	0.370515	-0.30154	0.570328	-0.28388	0.42934	-0.110039	-0.0965246	0.158117	-0.17279	-0.0454361	0.163477	0.124507	0.126624	0.0279117
bio10	-0.0669286	0.687995	0.532946	-0.0932459	0.431395	0.972026	0.0352256	0.538703	0.189943	0.235282	1	0.169059	-0.102936	0.0304333	-0.209445	0.200999	-0.0309506	-0.177588	-0.271236	-0.127356	0.330056	-0.391969	-0.0693278	0.163129	0.165161	0.166861	0.149565	0.021182	-0.363315	-0.0374068	-0.0999062
bio11	-0.0244199	0.82852	-0.110531	0.765653	-0.815795	0.123252	0.977731	-0.706427	-0.363646	0.751814	0.169059	1	0.31504	0.0850992	0.43296	-0.523288	0.0967917	0.472079	-0.171535	0.554317	-0.348848	0.641017	-0.197643	-0.229906	0.0942289	-0.318766	-0.0328389	0.101781	0.278914	0.0406637	0.128868
bio12	0.0114848	0.184591	0.169893	0.471844	-0.350903	-0.0490425	0.253491	-0.230378	-0.443821	0.235191	-0.102936	0.31504	1	0.878577	0.849665	-0.26582	0.908012	0.889019	0.749393	0.824219	-0.559602	0.205341	0.405926	0.0482142	0.392506	-0.107027	-0.0106342	0.636598	-0.194706	0.310789	-0.0521501
bio13	0.0227983	0.094292	0.361167	0.280265	-0.0629373	0.102391	-0.018118	0.0741216	-0.261204	0.0923213	0.0304333	0.0850992	0.878577	1	0.550255	0.187083	0.98326	0.60648	0.792388	0.55485	-0.421978	-0.0503555	0.565557	0.146732	0.437963	0.0155724	0.0598583	0.67258	-0.392525	0.385161	-0.115646
bio14	0.0395921	0.20144	-0.0871385	0.496836	-0.519756	-0.184409	0.439227	-0.457152	-0.558785	0.308125	-0.209445	0.43296	0.849665	0.550255	1	-0.657639	0.593948	0.984338	0.498479	0.905104	-0.508402	0.423144	0.163913	-0.0684013	0.17807	-0.146338	-0.0728806	0.385762	0.0686216	0.133684	0.0314227
bio15	0.00127449	-0.255924	0.381295	-0.403044	0.592953	0.240065	-0.604394	0.621078	0.410731	-0.419422	0.200999	-0.523288	-0.26582	0.187083	-0.657639	1	0.1446	-0.630704	0.156787	-0.620331	0.28474	-0.565879	0.308792	0.180408	0.0870053	0.243882	0.113992	0.0165935	-0.362627	0.0868583	-0.0936699
bio16	0.0139392	0.0708785	0.341241	0.320669	-0.110591	0.0429178	-0.000681197	0.0255656	-0.260446	0.062789	-0.0309506	0.0967917	0.908012	0.98326	0.593948	0.1446	1	0.640276	0.84755	0.57506	-0.467557	-0.0116388	0.55788	0.138113	0.439283	-0.00554415	0.0559574	0.659338	-0.348417	0.365158	-0.0956429
bio17	0.0242195	0.247066	-0.0751883	0.515286	-0.535658	-0.155291	0.466838	-0.462153	-0.58815	0.370515	-0.177588	0.472079	0.889019	0.60648	0.984338	-0.630704	0.640276	1	0.494672	0.936546	-0.531718	0.418275	0.177607	-0.0624319	0.208979	-0.17274	-0.0684185	0.450713	0.0247752	0.17674	0.0298418
bio18	0.0563739	-0.254743	0.283915	0.197136	-0.0111089	-0.183166	-0.224958	0.0722745	-0.00778676	-0.30154	-0.271236	-0.171535	0.749393	0.792388	0.498479	0.156787	0.84755	0.494672	1	0.31676	-0.372042	-0.0112381	0.503572	0.135655	0.231224	0.00982222	0.03218	0.461897	-0.223796	0.258563	-0.062594
bio19	0.014274	0.329946	-0.123813	0.52476	-0.577365	-0.124714	0.546664	-0.507868	-0.682718	0.570328	-0.127356	0.554317	0.824219	0.55485	0.905104	-0.620331	0.57506	0.936546	0.31676	1	-0.534272	0.402291	0.120612	-0.0445914	0.331107	-0.170985	-0.0701574	0.451119	0.020064	0.183114	0.0196654
cropland	0.0544379	-0.0611244	0.20639	-0.380308	0.511307	0.341173	-0.356212	0.482473	0.333108	-0.28388	0.330056	-0.348848	-0.559602	-0.421978	-0.508402	0.28474	-0.467557	-0.531718	-0.372042	-0.534272	1	-0.420183	-0.287926	0.324991	-0.166272	-0.0149199	-0.0587085	-0.45072	-0.267267	-0.271529	-0.182751
mean	0.0266234	0.238131	-0.398037	0.591145	-0.817683	-0.412525	0.72167	-0.814986	-0.262444	0.42934	-0.391969	0.641017	0.205341	-0.0503555	0.423144	-0.565879	-0.0116388	0.418275	-0.0112381	0.402291	-0.420183	1	-0.154958	-0.313207	-0.180298	-0.411597	-0.165727	-0.02204	0.49207	-0.00446222	0.341945
ele	0.00446969	-0.176132	0.345482	0.0652448	0.137012	0.0117969	-0.274896	0.2257	-0.0360707	-0.110039	-0.0693278	-0.197643	0.405926	0.565557	0.163913	0.308792	0.55788	0.177607	0.503572	0.120612	-0.287926	-0.154958	1	0.0485797	0.116721	0.194962	0.151486	0.461186	-0.253813	0.573082	-0.259854
paster	-0.115481	-0.0675015	0.39154	-0.0245663	0.302773	0.245218	-0.284266	0.369256	0.0901653	-0.0965246	0.163129	-0.229906	0.0482142	0.146732	-0.0684013	0.180408	0.138113	-0.0624319	0.135655	-0.0445914	0.324991	-0.313207	0.0485797	1	0.156449	-0.0268967	0.0130077	0.170965	-0.545124	0.0039155	-0.459137
primf	-0.0867097	0.168278	0.316109	0.183635	0.0112827	0.22333	0.0179706	0.115908	-0.116232	0.158117	0.165161	0.0942289	0.392506	0.437963	0.17807	0.0870053	0.439283	0.208979	0.231224	0.331107	-0.166272	-0.180298	0.116721	0.156449	1	-0.0409481	-0.00610078	0.340032	-0.23198	0.0798018	-0.117083
primn	0.00931274	-0.143359	0.112252	-0.319878	0.392523	0.141486	-0.353508	0.363892	0.131591	-0.17279	0.166861	-0.318766	-0.107027	0.0155724	-0.146338	0.243882	-0.00554415	-0.17274	0.00982222	-0.170985	-0.0149199	-0.411597	0.194962	-0.0268967	-0.0409481	1	-0.0174439	-0.123809	-0.273945	0.0327571	-0.0528827
rang	-0.0688281	0.0536048	0.0542471	-0.0776143	0.121324	0.121895	-0.0556181	0.115344	0.0321863	-0.0454361	0.149565	-0.0328389	-0.0106342	0.0598583	-0.0728806	0.113992	0.0559574	-0.0684185	0.03218	-0.0701574	-0.0587085	-0.165727	0.151486	0.0130077	-0.00610078	-0.0174439	1	0.151784	-0.137342	0.399529	-0.110196
secdf	-0.090782	0.0882289	0.247168	0.236193	-0.0815223	0.0790466	0.0308599	0.0215234	-0.306245	0.163477	0.021182	0.101781	0.636598	0.67258	0.385762	0.0165935	0.659338	0.450713	0.461897	0.451119	-0.45072	-0.02204	0.461186	0.170965	0.340032	-0.123809	0.151784	1	-0.577299	0.389676	-0.271086
secdn	0.0710268	-0.00824059	-0.420602	0.207781	-0.469395	-0.401419	0.372386	-0.530474	-0.0263984	0.124507	-0.363315	0.278914	-0.194706	-0.392525	0.0686216	-0.362627	-0.348417	0.0247752	-0.223796	0.020064	-0.267267	0.49207	-0.253813	-0.545124	-0.23198	-0.273945	-0.137342	-0.577299	1	-0.164109	0.25703
slope	-0.0290307	0.00286474	0.0844414	0.10428	-0.0565045	-0.0270254	-0.00156322	-0.0145129	-0.0889953	0.126624	-0.0374068	0.0406637	0.310789	0.385161	0.133684	0.0868583	0.365158	0.17674	0.258563	0.183114	-0.271529	-0.00446222	0.573082	0.0039155	0.0798018	0.0327571	0.399529	0.389676	-0.164109	1	-0.175492
urban	0.0481444	0.0321477	-0.340853	-0.0560702	-0.170993	-0.178699	0.176376	-0.244589	-0.0207419	0.0279117	-0.0999062	0.128868	-0.0521501	-0.115646	0.0314227	-0.0936699	-0.0956429	0.0298418	-0.062594	0.0196654	-0.182751	0.341945	-0.259854	-0.459137	-0.117083	-0.0528827	-0.110196	-0.271086	0.25703	-0.175492	1
Notes: The highlighted predictors were inputted into the formal species distribution models

## Sheet: Obolodiplosis robiniae
	aspect	bio1	bio2	bio3	bio4	bio5	bio6	bio7	bio8	bio9	bio10	bio11	bio12	bio13	bio14	bio15	bio16	bio17	bio18	bio19	cropland	mean	ele	paster	primf	primn	rang	secdf	secdn	slope	urban
aspect	1	0.0163314	-0.0393816	0.0105287	-0.0251059	-0.0185454	0.0382154	-0.0380454	-0.00285724	0.0453044	-0.00119805	0.0276562	0.0618936	0.0301761	0.090404	-0.0555405	0.0328689	0.0939813	0.0425491	0.0747093	-0.15589	0.0948837	0.00612627	-0.139729	-0.0851911	0.0451031	-0.0751528	-0.0585933	0.215873	-0.00125441	0.190474
bio1	0.0163314	1	0.263414	0.541387	-0.31365	0.560169	0.695701	-0.163552	-0.12613	0.724522	0.649422	0.805084	0.142742	0.264203	-0.143288	0.389363	0.259612	-0.108198	-0.38781	0.457766	-0.043537	-0.0615489	-0.110915	0.197429	0.11211	-0.0761152	0.120694	0.0409234	-0.0912669	-0.031767	0.0460114
bio2	-0.0393816	0.263414	1	0.426639	0.385295	0.737976	-0.297843	0.646224	0.215378	0.0126074	0.532836	-0.101571	0.189059	0.304982	0.0809979	0.208167	0.256701	0.0869393	0.243607	0.0321609	0.060838	-0.301052	0.363842	0.356119	0.247842	0.113276	0.189745	0.291896	-0.117907	0.183361	-0.147556
bio3	0.0105287	0.541387	0.426639	1	-0.648219	0.0621247	0.61097	-0.396921	-0.418093	0.516714	-0.0436367	0.712519	0.367787	0.347375	0.228378	0.0385391	0.366302	0.237134	-0.0707277	0.540001	-0.119563	0.279857	0.0942393	0.323183	0.086395	-0.166151	-0.0910504	0.275846	-0.0528738	0.079639	0.0538348
bio4	-0.0251059	-0.31365	0.385295	-0.648219	1	0.563668	-0.872331	0.95115	0.617091	-0.505528	0.516094	-0.813005	-0.269679	-0.132568	-0.227267	0.178196	-0.191632	-0.233811	0.205474	-0.529249	0.218005	-0.592041	0.139261	0.015067	0.0601828	0.29622	0.26138	-0.0802682	-0.0550076	0.0270973	-0.159652
bio5	-0.0185454	0.560169	0.737976	0.0621247	0.563668	1	-0.17845	0.715914	0.364234	0.179569	0.955669	-0.011051	-0.0466925	0.14409	-0.209735	0.397847	0.0874253	-0.192077	-0.0849198	-0.0390226	0.14347	-0.495752	0.124378	0.266137	0.189766	0.159033	0.340036	0.0431471	-0.114428	0.0439726	-0.116404
bio6	0.0382154	0.695701	-0.297843	0.61097	-0.872331	-0.17845	1	-0.814736	-0.496281	0.715608	-0.0644807	0.974093	0.17932	0.121521	0.0555433	0.0135897	0.164905	0.0722813	-0.412022	0.555224	-0.166487	0.441687	-0.241777	0.0270425	-0.0401391	-0.272511	-0.117416	-0.0157913	0.0532566	-0.0901992	0.166336
bio7	-0.0380454	-0.163552	0.646224	-0.396921	0.95115	0.715914	-0.814736	1	0.566789	-0.401961	0.608921	-0.697707	-0.154757	-0.00131771	-0.163007	0.224805	-0.065494	-0.164478	0.242319	-0.41697	0.202681	-0.605553	0.244854	0.137643	0.140309	0.287084	0.283696	0.0366313	-0.105221	0.0899159	-0.186624
bio8	-0.00285724	-0.12613	0.215378	-0.418093	0.617091	0.364234	-0.496281	0.566789	1	-0.438062	0.374254	-0.469642	-0.330419	-0.173479	-0.373212	0.267218	-0.213027	-0.386817	0.123851	-0.525959	0.108444	-0.205449	-0.0248025	-0.142412	-0.0473894	0.0992978	0.0539268	-0.215457	0.227144	-0.0414541	-0.0828865
bio9	0.0453044	0.724522	0.0126074	0.516714	-0.505528	0.179569	0.715608	-0.401961	-0.438062	1	0.25545	0.767431	0.192125	0.235909	-0.0275771	0.187496	0.245985	0.0170556	-0.451458	0.600562	-0.125821	0.0969569	-0.0458379	0.2085	0.0710343	-0.0728599	0.0425651	0.0517992	-0.100338	0.0333698	-0.0272177
bio10	-0.00119805	0.649422	0.532836	-0.0436367	0.516094	0.955669	-0.0644807	0.608921	0.374254	0.25545	1	0.0783239	-0.0985268	0.115193	-0.311394	0.479369	0.0638445	-0.285884	-0.199032	-0.0160449	0.123402	-0.516163	0.00923086	0.175754	0.145112	0.169239	0.327986	-0.0335323	-0.115022	-0.00493026	-0.0803047
bio11	0.0276562	0.805084	-0.101571	0.712519	-0.813005	-0.011051	0.974093	-0.697707	-0.469642	0.767431	0.0783239	1	0.240761	0.225945	0.048011	0.117349	0.260058	0.072835	-0.384812	0.603846	-0.166558	0.333884	-0.162574	0.0985901	0.026913	-0.226426	-0.0805033	0.0625149	-0.0201502	-0.0373632	0.131379
bio12	0.0618936	0.142742	0.189059	0.367787	-0.269679	-0.0466925	0.17932	-0.154757	-0.330419	0.192125	-0.0985268	0.240761	1	0.910225	0.770474	-0.0431548	0.926164	0.828766	0.683967	0.812587	-0.467963	0.0787517	0.495087	-0.000866521	0.420874	-0.110531	-0.113565	0.679018	-0.192619	0.426816	-0.0494015
bio13	0.0301761	0.264203	0.304982	0.347375	-0.132568	0.14409	0.121521	-0.00131771	-0.173479	0.235909	0.115193	0.225945	0.910225	1	0.48897	0.338578	0.991825	0.562802	0.575301	0.769037	-0.425655	-0.159981	0.530102	0.0288246	0.443416	0.0420501	-0.0528228	0.663734	-0.284266	0.418382	-0.128407
bio14	0.090404	-0.143288	0.0809979	0.228378	-0.227267	-0.209735	0.0555433	-0.163007	-0.373212	-0.0275771	-0.311394	0.048011	0.770474	0.48897	1	-0.603141	0.508166	0.985508	0.691116	0.531865	-0.330089	0.358295	0.324241	-0.0209913	0.228679	-0.221051	-0.135435	0.459284	0.0265124	0.241496	0.0562456
bio15	-0.0555405	0.389363	0.208167	0.0385391	0.178196	0.397847	0.0135897	0.224805	0.267218	0.187496	0.479369	0.117349	-0.0431548	0.338578	-0.603141	1	0.31672	-0.548498	-0.196967	0.0644178	-0.0292135	-0.549559	0.146544	0.0612107	0.093064	0.352336	0.160084	0.0738566	-0.274241	0.092988	-0.156205
bio16	0.0328689	0.259612	0.256701	0.366302	-0.191632	0.0874253	0.164905	-0.065494	-0.213027	0.245985	0.0638445	0.260058	0.926164	0.991825	0.508166	0.31672	1	0.581001	0.573041	0.794367	-0.440291	-0.120171	0.516328	0.0285813	0.430368	0.019277	-0.0728596	0.660966	-0.279148	0.424083	-0.112525
bio17	0.0939813	-0.108198	0.0869393	0.237134	-0.233811	-0.192077	0.0722813	-0.164478	-0.386817	0.0170556	-0.285884	0.072835	0.828766	0.562802	0.985508	-0.548498	0.581001	1	0.705005	0.589405	-0.374841	0.331421	0.35849	-0.027203	0.266323	-0.231589	-0.135151	0.521026	-0.00832794	0.288742	0.0465526
bio18	0.0425491	-0.38781	0.243607	-0.0707277	0.205474	-0.0849198	-0.412022	0.242319	0.123851	-0.451458	-0.199032	-0.384812	0.683967	0.575301	0.691116	-0.196967	0.573041	0.705005	1	0.1634	-0.307144	0.0652216	0.486488	-0.0954947	0.309181	-0.0561507	-0.137058	0.486194	-0.0236597	0.361431	-0.0258534
bio19	0.0747093	0.457766	0.0321609	0.540001	-0.529249	-0.0390226	0.555224	-0.41697	-0.525959	0.600562	-0.0160449	0.603846	0.812587	0.769037	0.531865	0.0644178	0.794367	0.589405	0.1634	1	-0.40388	0.104684	0.255002	0.0606114	0.280335	-0.0960205	-0.0879235	0.492391	-0.163394	0.243961	-0.0238172
cropland	-0.15589	-0.043537	0.060838	-0.119563	0.218005	0.14347	-0.166487	0.202681	0.108444	-0.125821	0.123402	-0.166558	-0.467963	-0.425655	-0.330089	-0.0292135	-0.440291	-0.374841	-0.307144	-0.40388	1	-0.254092	-0.294316	0.35109	-0.173513	-0.0274929	-0.0861912	-0.418678	-0.235023	-0.291496	-0.227579
mean	0.0948837	-0.0615489	-0.301052	0.279857	-0.592041	-0.495752	0.441687	-0.605553	-0.205449	0.0969569	-0.516163	0.333884	0.0787517	-0.159981	0.358295	-0.549559	-0.120171	0.331421	0.0652216	0.104684	-0.254092	1	-0.1139	-0.263164	-0.184332	-0.440223	-0.342551	-0.0367444	0.477081	-0.0627669	0.318385
ele	0.00612627	-0.110915	0.363842	0.0942393	0.139261	0.124378	-0.241777	0.244854	-0.0248025	-0.0458379	0.00923086	-0.162574	0.495087	0.530102	0.324241	0.146544	0.516328	0.35849	0.486488	0.255002	-0.294316	-0.1139	1	0.00397183	0.181601	0.0495498	0.0912159	0.596189	-0.136604	0.706907	-0.208982
paster	-0.139729	0.197429	0.356119	0.323183	0.015067	0.266137	0.0270425	0.137643	-0.142412	0.2085	0.175754	0.0985901	-0.000866521	0.0288246	-0.0209913	0.0612107	0.0285813	-0.027203	-0.0954947	0.0606114	0.35109	-0.263164	0.00397183	1	0.0439493	-0.054972	0.248843	0.0154168	-0.399538	-0.0382473	-0.345973
primf	-0.0851911	0.11211	0.247842	0.086395	0.0601828	0.189766	-0.0401391	0.140309	-0.0473894	0.0710343	0.145112	0.026913	0.420874	0.443416	0.228679	0.093064	0.430368	0.266323	0.309181	0.280335	-0.173513	-0.184332	0.181601	0.0439493	1	-0.0495286	-0.00567678	0.365071	-0.189371	0.184833	-0.0890875
primn	0.0451031	-0.0761152	0.113276	-0.166151	0.29622	0.159033	-0.272511	0.287084	0.0992978	-0.0728599	0.169239	-0.226426	-0.110531	0.0420501	-0.221051	0.352336	0.019277	-0.231589	-0.0561507	-0.0960205	-0.0274929	-0.440223	0.0495498	-0.054972	-0.0495286	1	0.0205856	-0.115174	-0.220083	-0.0320907	-0.0525913
rang	-0.0751528	0.120694	0.189745	-0.0910504	0.26138	0.340036	-0.117416	0.283696	0.0539268	0.0425651	0.327986	-0.0805033	-0.113565	-0.0528228	-0.135435	0.160084	-0.0728596	-0.135151	-0.137058	-0.0879235	-0.0861912	-0.342551	0.0912159	0.248843	-0.00567678	0.0205856	1	0.0112907	-0.117573	0.0701341	-0.0995404
secdf	-0.0585933	0.0409234	0.291896	0.275846	-0.0802682	0.0431471	-0.0157913	0.0366313	-0.215457	0.0517992	-0.0335323	0.0625149	0.679018	0.663734	0.459284	0.0738566	0.660966	0.521026	0.486194	0.492391	-0.418678	-0.0367444	0.596189	0.0154168	0.365071	-0.115174	0.0112907	1	-0.481001	0.480152	-0.1966
secdn	0.215873	-0.0912669	-0.117907	-0.0528738	-0.0550076	-0.114428	0.0532566	-0.105221	0.227144	-0.100338	-0.115022	-0.0201502	-0.192619	-0.284266	0.0265124	-0.274241	-0.279148	-0.00832794	-0.0236597	-0.163394	-0.235023	0.477081	-0.136604	-0.399538	-0.189371	-0.220083	-0.117573	-0.481001	1	-0.104113	0.285427
slope	-0.00125441	-0.031767	0.183361	0.079639	0.0270973	0.0439726	-0.0901992	0.0899159	-0.0414541	0.0333698	-0.00493026	-0.0373632	0.426816	0.418382	0.241496	0.092988	0.424083	0.288742	0.361431	0.243961	-0.291496	-0.0627669	0.706907	-0.0382473	0.184833	-0.0320907	0.0701341	0.480152	-0.104113	1	-0.152648
urban	0.190474	0.0460114	-0.147556	0.0538348	-0.159652	-0.116404	0.166336	-0.186624	-0.0828865	-0.0272177	-0.0803047	0.131379	-0.0494015	-0.128407	0.0562456	-0.156205	-0.112525	0.0465526	-0.0258534	-0.0238172	-0.227579	0.318385	-0.208982	-0.345973	-0.0890875	-0.0525913	-0.0995404	-0.1966	0.285427	-0.152648	1
Notes: The highlighted predictors were inputted into the formal species distribution models

## Sheet: Parectopa robiniella  
	aspect	bio1	bio2	bio3	bio4	bio5	bio6	bio7	bio8	bio9	bio10	bio11	bio12	bio13	bio14	bio15	bio16	bio17	bio18	bio19	cropland	mean	ele	paster	primf	primn	rang	secdf	secdn	slope	urban
aspect	1	0.0299806	-0.0699183	-0.0320284	-0.0152096	-0.000230009	0.0413809	-0.0384556	-6.2672e-05	0.0321009	0.0247977	0.0292717	-0.0550108	-0.0578845	-0.0160026	-0.0396861	-0.0618834	-0.0251568	-0.0634725	-0.0181155	0.0310332	0.0326981	-0.0611335	-0.101027	-0.0682869	0.0117735	-0.00162619	-0.101976	0.127126	-0.0364015	0.0227828
bio1	0.0299806	1	0.236556	0.613073	-0.535926	0.662622	0.819586	-0.394422	-0.25251	0.715543	0.688698	0.887048	0.170946	0.0729723	0.259677	-0.351267	0.0710394	0.261278	-0.147903	0.340049	-0.146214	0.454013	-0.122171	-0.0111864	-0.0714686	-0.323247	0.0466593	0.0757459	0.0955828	-0.00166758	-0.00135668
bio2	-0.0699183	0.236556	1	0.502619	0.0993953	0.574714	-0.118017	0.425646	0.020959	-0.0519512	0.3334	0.059432	0.411562	0.441753	0.238869	0.196744	0.448508	0.260302	0.492581	0.145496	-0.152457	-0.188263	0.376225	0.392573	0.372909	-0.0715469	0.125871	0.445504	-0.43493	0.148671	-0.304865
bio3	-0.0320284	0.613073	0.502619	1	-0.794414	0.16217	0.697808	-0.557083	-0.389402	0.586589	0.00946313	0.782284	0.383693	0.258085	0.441041	-0.362757	0.278658	0.431474	0.169932	0.454627	-0.392152	0.512749	0.209535	0.140704	0.146995	-0.424757	-0.0270543	0.299789	0.100636	0.162155	-0.245436
bio4	-0.0152096	-0.535926	0.0993953	-0.794414	1	0.216904	-0.884568	0.938719	0.459634	-0.675899	0.23998	-0.86234	-0.196847	-0.0364544	-0.363583	0.527795	-0.0562373	-0.34285	0.0909139	-0.42221	0.384016	-0.742075	-0.0407187	0.129351	0.0485839	0.482442	0.126364	-0.0865826	-0.419687	-0.117464	0.079241
bio5	-0.000230009	0.662622	0.574714	0.16217	0.216904	1	0.157799	0.404258	0.0695912	0.215885	0.947566	0.273936	0.108868	0.118005	0.0630076	0.0255279	0.104007	0.0786927	0.00444798	0.0569308	0.101299	-0.106023	-0.0602749	0.208001	0.0554006	-0.0363942	0.191798	0.113193	-0.278631	-0.0608775	-0.0311942
bio6	0.0413809	0.819586	-0.118017	0.697808	-0.884568	0.157799	1	-0.839395	-0.399452	0.801226	0.192854	0.976404	0.0856464	-0.0791101	0.289587	-0.579958	-0.0691285	0.267404	-0.276428	0.375088	-0.247943	0.736249	-0.157535	-0.143627	-0.16042	-0.467457	-0.060991	-0.0362086	0.422141	0.00348385	0.0164433
bio7	-0.0384556	-0.394422	0.425646	-0.557083	0.938719	0.404258	-0.839395	1	0.408297	-0.623309	0.342926	-0.753615	-0.019407	0.138228	-0.233549	0.551237	0.121278	-0.204369	0.25849	-0.316089	0.285414	-0.740308	0.11274	0.247522	0.179083	0.41295	0.162062	0.095842	-0.544371	-0.036735	-0.0324005
bio8	-6.2672e-05	-0.25251	0.020959	-0.389402	0.459634	0.0695912	-0.399452	0.408297	1	-0.474033	0.100953	-0.407839	-0.40968	-0.292554	-0.561105	0.404285	-0.294175	-0.553668	-0.0601125	-0.647695	0.259772	-0.161995	-0.184918	0.105212	-0.192408	0.154585	-0.0343781	-0.265526	0.0059751	-0.187934	0.126998
bio9	0.0321009	0.715543	-0.0519512	0.586589	-0.675899	0.215885	0.801226	-0.623309	-0.474033	1	0.249487	0.807137	0.0775219	-0.0497911	0.237073	-0.51345	-0.0586138	0.241039	-0.321082	0.416184	-0.173933	0.501755	-0.0837937	-0.0490708	-0.139229	-0.280424	-0.00588057	-0.0277048	0.267671	0.0777806	-0.0705448
bio10	0.0247977	0.688698	0.3334	0.00946313	0.23998	0.947566	0.192854	0.342926	0.100953	0.249487	1	0.283437	0.0116569	0.0321525	-0.0204696	0.0303431	0.0126693	-0.00184614	-0.116704	0.0219841	0.154026	-0.0974938	-0.180152	0.0848831	-0.0579232	0.0351326	0.176566	0.00233116	-0.226649	-0.0959376	0.0832806
bio11	0.0292717	0.887048	0.059432	0.782284	-0.86234	0.273936	0.976404	-0.753615	-0.407839	0.807137	0.283437	1	0.193189	0.0455956	0.344931	-0.510348	0.0538075	0.334514	-0.164503	0.430805	-0.294972	0.680473	-0.0578564	-0.0876889	-0.0868538	-0.448979	-0.0327915	0.0787942	0.298073	0.0677951	-0.0326852
bio12	-0.0550108	0.170946	0.411562	0.383693	-0.196847	0.108868	0.0856464	-0.019407	-0.40968	0.0775219	0.0116569	0.193189	1	0.956521	0.885909	-0.126591	0.96404	0.929281	0.859272	0.857067	-0.59798	-0.00497633	0.456104	-0.0407427	0.785875	-0.201838	0.0543783	0.807566	-0.418618	0.44008	-0.172696
bio13	-0.0578845	0.0729723	0.441753	0.258085	-0.0364544	0.118005	-0.0791101	0.138228	-0.292554	-0.0497911	0.0321525	0.0455956	0.956521	1	0.749363	0.137162	0.992565	0.811838	0.90115	0.736846	-0.52725	-0.157808	0.508372	0.00140785	0.782117	-0.0995783	0.0610715	0.812423	-0.528254	0.456329	-0.185977
bio14	-0.0160026	0.259677	0.238869	0.441041	-0.363583	0.0630076	0.289587	-0.233549	-0.561105	0.237073	-0.0204696	0.344931	0.885909	0.749363	1	-0.496306	0.758927	0.985522	0.619415	0.938684	-0.556135	0.190746	0.281794	-0.12324	0.630961	-0.233681	0.0061685	0.613322	-0.176523	0.30759	-0.130507
bio15	-0.0396861	-0.351267	0.196744	-0.362757	0.527795	0.0255279	-0.579958	0.551237	0.404285	-0.51345	0.0303431	-0.510348	-0.126591	0.137162	-0.496306	1	0.125504	-0.433455	0.221132	-0.467566	0.209253	-0.536142	0.238255	0.202956	0.0192781	0.279399	0.0639049	0.070207	-0.40293	0.0654637	-0.0496621
bio16	-0.0618834	0.0710394	0.448508	0.278658	-0.0562373	0.104007	-0.0691285	0.121278	-0.294175	-0.0586138	0.0126693	0.0538075	0.96404	0.992565	0.758927	0.125504	1	0.818172	0.9184	0.739136	-0.543334	-0.140145	0.504011	0.00636267	0.790374	-0.123847	0.054794	0.816052	-0.513466	0.447574	-0.182481
bio17	-0.0251568	0.261278	0.260302	0.431474	-0.34285	0.0786927	0.267404	-0.204369	-0.553668	0.241039	-0.00184614	0.334514	0.929281	0.811838	0.985522	-0.433455	0.818172	1	0.66355	0.952682	-0.570457	0.154281	0.320719	-0.114281	0.675605	-0.233188	0.0246089	0.662272	-0.229228	0.362473	-0.140718
bio18	-0.0634725	-0.147903	0.492581	0.169932	0.0909139	0.00444798	-0.276428	0.25849	-0.0601125	-0.321082	-0.116704	-0.164503	0.859272	0.90115	0.619415	0.221132	0.9184	0.66355	1	0.51317	-0.486658	-0.185636	0.475691	0.0754255	0.78233	-0.090998	0.013949	0.758609	-0.509075	0.349724	-0.152457
bio19	-0.0181155	0.340049	0.145496	0.454627	-0.42221	0.0569308	0.375088	-0.316089	-0.647695	0.416184	0.0219841	0.430805	0.857067	0.736846	0.938684	-0.467566	0.739136	0.952682	0.51317	1	-0.543106	0.172457	0.245674	-0.144589	0.576091	-0.217655	0.0257697	0.592729	-0.184228	0.341441	-0.137052
cropland	0.0310332	-0.146214	-0.152457	-0.392152	0.384016	0.101299	-0.247943	0.285414	0.259772	-0.173933	0.154026	-0.294972	-0.59798	-0.52725	-0.556135	0.209253	-0.543334	-0.570457	-0.486658	-0.543106	1	-0.313423	-0.367637	0.261019	-0.478783	0.1122	-0.147539	-0.609948	-0.0359805	-0.360859	-0.0851689
mean	0.0326981	0.454013	-0.188263	0.512749	-0.742075	-0.106023	0.736249	-0.740308	-0.161995	0.501755	-0.0974938	0.680473	-0.00497633	-0.157808	0.190746	-0.536142	-0.140145	0.154281	-0.185636	0.172457	-0.313423	1	-0.116659	-0.209596	-0.208807	-0.505578	-0.174981	-0.0662281	0.534078	-0.0223474	0.2623
ele	-0.0611335	-0.122171	0.376225	0.209535	-0.0407187	-0.0602749	-0.157535	0.11274	-0.184918	-0.0837937	-0.180152	-0.0578564	0.456104	0.508372	0.281794	0.238255	0.504011	0.320719	0.475691	0.245674	-0.367637	-0.116659	1	0.114743	0.326542	-0.0476309	0.177377	0.566895	-0.348175	0.655147	-0.237594
paster	-0.101027	-0.0111864	0.392573	0.140704	0.129351	0.208001	-0.143627	0.247522	0.105212	-0.0490708	0.0848831	-0.0876889	-0.0407427	0.00140785	-0.12324	0.202956	0.00636267	-0.114281	0.0754255	-0.144589	0.261019	-0.209596	0.114743	1	-0.0164018	-0.0271029	0.161311	0.020122	-0.41569	-0.019436	-0.424533
primf	-0.0682869	-0.0714686	0.372909	0.146995	0.0485839	0.0554006	-0.16042	0.179083	-0.192408	-0.139229	-0.0579232	-0.0868538	0.785875	0.782117	0.630961	0.0192781	0.790374	0.675605	0.78233	0.576091	-0.478783	-0.208807	0.326542	-0.0164018	1	-0.149716	0.0272673	0.707342	-0.40995	0.276567	-0.143479
primn	0.0117735	-0.323247	-0.0715469	-0.424757	0.482442	-0.0363942	-0.467457	0.41295	0.154585	-0.280424	0.0351326	-0.448979	-0.201838	-0.0995783	-0.233681	0.279399	-0.123847	-0.233188	-0.090998	-0.217655	0.1122	-0.505578	-0.0476309	-0.0271029	-0.149716	1	-0.0207198	-0.236566	-0.273515	-0.0765369	0.0146528
rang	-0.00162619	0.0466593	0.125871	-0.0270543	0.126364	0.191798	-0.060991	0.162062	-0.0343781	-0.00588057	0.176566	-0.0327915	0.0543783	0.0610715	0.0061685	0.0639049	0.054794	0.0246089	0.013949	0.0257697	-0.147539	-0.174981	0.177377	0.161311	0.0272673	-0.0207198	1	0.136896	-0.115718	0.237733	-0.0996469
secdf	-0.101976	0.0757459	0.445504	0.299789	-0.0865826	0.113193	-0.0362086	0.095842	-0.265526	-0.0277048	0.00233116	0.0787942	0.807566	0.812423	0.613322	0.070207	0.816052	0.662272	0.758609	0.592729	-0.609948	-0.0662281	0.566895	0.020122	0.707342	-0.236566	0.136896	1	-0.61522	0.464732	-0.188144
secdn	0.127126	0.0955828	-0.43493	0.100636	-0.419687	-0.278631	0.422141	-0.544371	0.0059751	0.267671	-0.226649	0.298073	-0.418618	-0.528254	-0.176523	-0.40293	-0.513466	-0.229228	-0.509075	-0.184228	-0.0359805	0.534078	-0.348175	-0.41569	-0.40995	-0.273515	-0.115718	-0.61522	1	-0.228156	0.200259
slope	-0.0364015	-0.00166758	0.148671	0.162155	-0.117464	-0.0608775	0.00348385	-0.036735	-0.187934	0.0777806	-0.0959376	0.0677951	0.44008	0.456329	0.30759	0.0654637	0.447574	0.362473	0.349724	0.341441	-0.360859	-0.0223474	0.655147	-0.019436	0.276567	-0.0765369	0.237733	0.464732	-0.228156	1	-0.171993
urban	0.0227828	-0.00135668	-0.304865	-0.245436	0.079241	-0.0311942	0.0164433	-0.0324005	0.126998	-0.0705448	0.0832806	-0.0326852	-0.172696	-0.185977	-0.130507	-0.0496621	-0.182481	-0.140718	-0.152457	-0.137052	-0.0851689	0.2623	-0.237594	-0.424533	-0.143479	0.0146528	-0.0996469	-0.188144	0.200259	-0.171993	1
Notes: The highlighted predictors were inputted into the formal species distribution models
