# Supplementary material for: A Host Tree and Its Specialist Insects: Black Locust (Robinia pseudoacacia) Availability Largely Determines the Future Range Dynamics of Its Specialist Insects in Europe
Source: Insects. 2024 Oct 2;15(10):765. doi: 10.3390/insects15100765 (PMC11514610; doi:10.3390/insects15100765)
Supplement: Supplementary file 1 [file insects-15-00765-s001.zip › Supplemental Material S5.xlsx]

## Sheet: Sheet1
S5 Retained algorithms in the formal models
Robinia pseudoacacia	Euura tibialis	Macrosaccus robiniella	Obolodiplosis robiniae	Parectopa robiniella
ANN	CTA	ANN	ANN	CTA
CTA	FDA	CTA	CTA	FDA
FDA	GBM	FDA	FDA	GBM
GBM	GLM	GBM	GBM	GLM
GLM	MARS	GLM	GLM	MARS
MARS	MAXNET	MARS	MARS	MAXNET
MAXNET	RF	MAXNET	MAXNET	RF
RF	XGBOOST	RF	RF	XGBOOST
XGBOOST		XGBOOST	XGBOOST

## Sheet: Sheet2
Robinia pseudoacacia L.	ANN	CTA	FDA	GBM	GLM	MARS	MAXNET	RF	XGBOOST
Euura tibialis	CTA	FDA	GBM	GLM	MARS	MAXNET	RF	XGBOOST
Macrosaccus robiniella	ANN	CTA	FDA	GBM	GLM	MARS	MAXNET	RF	XGBOOST
Obolodiplosis robiniae	ANN	CTA	FDA	GBM	GLM	MARS	MAXNET	RF	XGBOOST
Parectopa robiniella	CTA	FDA	GBM	GLM	MARS	MAXNET	RF	XGBOOST
