# Supplementary material for: A Host Tree and Its Specialist Insects: Black Locust (Robinia pseudoacacia) Availability Largely Determines the Future Range Dynamics of Its Specialist Insects in Europe
Source: Insects. 2024 Oct 2;15(10):765. doi: 10.3390/insects15100765 (PMC11514610; doi:10.3390/insects15100765)
Supplement: Supplementary file 1 [file insects-15-00765-s001.zip › Supplemental Material S6.xlsx]

## Sheet: Sheet1
S6 Model reliability
Species	AUC	TSS
Robinia pseudoacacia	0.959	0.785667
Euura tibialis	0.982333	0.896667
Macrosaccus robiniella	0.982333	0.867667
Obolodiplosis robiniae	0.967	0.802667
Parectopa robiniella	0.977	0.829333
