# Supplementary material for: A Host Tree and Its Specialist Insects: Black Locust (Robinia pseudoacacia) Availability Largely Determines the Future Range Dynamics of Its Specialist Insects in Europe
Source: Insects. 2024 Oct 2;15(10):765. doi: 10.3390/insects15100765 (PMC11514610; doi:10.3390/insects15100765)
Supplement: Supplementary file 1 [file insects-15-00765-s001.zip › Supplemental Material S7.xlsx]

## Sheet: Sheet1
S7 Variable importance scores in the formal models
Robinia pseudoacacia			Euura tibialis			Macrosaccus robiniella			Obolodiplosis robiniae			Parectopa robiniella
Predictors	Importance values		Predictors	Importance values		Predictors	Importance values		Predictors	Importance values		Predictors	Importance values
bio4	0.419292		mean	0.738517		mean	0.437112		mean	0.613186		mean	0.412795
bio5	0.0920762		urban	0.0682061		bio10	0.113263		bio1	0.108777		bio10	0.182268
primf	0.0396953		bio19	0.0195232		bio3	0.0535386		bio16	0.0553694		bio18	0.0436933
urban	0.0227411		bio15	0.00911533		bio1	0.0469138		bio3	0.0266351		bio11	0.0327187
bio17	0.020205		bio10	0.008242		urban	0.0406369		ele	0.0251371		cropland	0.0224708
bio16	0.0116978		bio18	0.00785944		bio18	0.0257318		bio17	0.0237113		bio8	0.00783022
primn	0.00847922		bio8	0.00756867		bio9	0.0121056		bio15	0.0213793		ele	0.00759467
bio18	0.00565656		rang	0.00634311		secdf	0.00941156		bio10	0.00856456		urban	0.00584967
bio8	0.00459811		secdf	0.00626567		cropland	0.00860956		bio6	0.00651767		bio19	0.003955
bio9	0.00328222		bio9	0.00444122		ele	0.00823967		urban	0.00569567		bio15	0.00216422
bio15	0.00327267		ele	0.00440689		secdn	0.00696278		primf	0.00314922		bio2	0.00134944
cropland	0.00321011		primf	0.00396511		bio8	0.00327378		cropland	0.00242667		slope	0.000762778
ele	0.00306789		cropland	0.00329322		rang	0.00274		rang	0.00229533		paster	0.000745333
paster	0.002897		bio13	0.002852		paster	0.00247978		bio8	0.00207189		rang	0.000505111
secdn	0.00134567		paster	0.00213144		bio2	0.00227678		primn	0.00184089		primn	0.000365556
rang	0.000711556		bio4	0.00179833		primf	0.00116767		secdn	0.00170444		secdn	0.000253889
slope	0.000691778		secdn	0.00153367		primn	0.000793667		secdf	0.00142644		aspect	0.000181111
t_bs3	0.000635667		primn	0.00150578		bio15	0.000587222		paster	0.00117333
tteb	0.000296667		bio2	0.00139022		slope	0.000503444		aspect	0.000301444
clay	0.000206778		slope	0.00138189
secdf	0.000173778		aspect	0.000795111
gravel	0.000170222
sand	0.000150556
silt	9.72222e-05
drainage	8.93333e-05
bulkdensity3	7.8e-05
aspect	7.25556e-05
awcclass	7.24444e-05
tesp	2.56667e-05
refdepth	2.23333e-05
