# Supplementary material for: A Host Tree and Its Specialist Insects: Black Locust (Robinia pseudoacacia) Availability Largely Determines the Future Range Dynamics of Its Specialist Insects in Europe
Source: Insects. 2024 Oct 2;15(10):765. doi: 10.3390/insects15100765 (PMC11514610; doi:10.3390/insects15100765)
Supplement: Supplementary file 1 [file insects-15-00765-s001.zip › Supplemental Material S8.xlsx]

## Sheet: Sheet1
S8 Thresholds for calibrating the ranges
	MSS threshold
Scientific name	Current	F126	F585	M126	M585
Robinia pseudoacacia	0.75	0.79	0.6	0.8	0.64
Euura tibialis	0.73	0.78	0.49	0.77	0.58
Macrosaccus robiniella	0.75	0.85	0.81	0.86	0.83
Obolodiplosis robiniae	0.77	0.82	0.69	0.84	0.75
Parectopa robiniella	0.77	0.85	0.6	0.86	0.68
